# Supplementary material for: Diversity-guided Lamarckian random drift particle swarm optimization for flexible ligand docking
Source: BMC Bioinformatics. 2020 Jul 6;21:286. doi: 10.1186/s12859-020-03630-2 (PMC7336682; doi:10.1186/s12859-020-03630-2)
Supplement: Supplementary file 1 — Additional file 1. Docking performance statistics of each holo-structure test case for all tested algorithms. The additional file 1 includes three tables that contain the statistics of the final docked energy, binding free energy and RMSD results for the holo-structure docking results of each test case. [file 12859_2020_3630_MOESM1_ESM.xlsx]

## Sheet: final-docked-energy
The statistics of the final docked energy for each holo-structure test case
		fvAVG1				fvBEST2				Dref-fvAVG3				Dref-fvBEST3
PDB	ntor5	LGA	LPSO	LRDPSO	DGLRDPSO	LGA	LPSO	LRDPSO	DGLRDPSO	LGA	LPSO	LRDPSO	DGLRDPSO	LGA	LPSO	LRDPSO	DGLRDPSO
3jya	0	-8.89547	-8.90097	-8.25767	-8.89993	-8.9	-8.901	-8.901	-8.901	0.0055	0	0.6433	0.00104	0.001	0	0	0
3udh	0	-6.9382	-6.73737	-6.55637	-6.8989	-6.94	-6.941	-6.941	-6.941	0	0.20083	0.38183	0.0393	0.001	0	0	0
4kzu	0	-8.94227	-8.945	-8.6571	-8.94403	-8.944	-8.945	-8.945	-8.945	0.00273	0	0.2879	0.00097	0.001	0	0	0
1bcu	1	-9.73173	-8.8425	-6.73807	-9.61593	-9.733	-9.734	-9.734	-9.733	0	0.88923	2.99366	0.1158	0.001	0	0	0.001
1gpn	1	-6.5207	-6.4402	-6.20007	-6.48163	-6.526	-6.528	-6.528	-6.528	0	0.0805	0.32063	0.03907	0.002	0	0	0
2xys	1	-9.9216	-9.925	-9.2973	-9.85257	-9.924	-9.925	-9.925	-9.925	0.0034	0	0.6277	0.07243	0.001	0	0	0
3arv	1	-10.0755	-10.076	-9.3917	-10.076	-10.076	-10.076	-10.076	-10.076	0.0005	0	0.6843	0	0	0	0	0
3rsx	1	-8.10987	-7.88497	-7.63743	-7.89163	-8.117	-8.119	-8.119	-8.118	0	0.2249	0.47244	0.21824	0.002	0	0	0.001
4ddk	1	-6.28803	-6.08027	-5.81567	-6.2879	-6.318	-6.323	-6.323	-6.323	0	0.20776	0.47236	0.00013	0.005	0	0	0
1c5z	2	-5.84937	-5.77327	-5.03453	-5.85527	-5.871	-5.881	-5.881	-5.88	0.0059	0.082	0.82074	0	0.01	0	0	0.001
1o5b	2	-5.51887	-5.5584	-5.5251	-5.51767	-5.562	-5.574	-5.575	-5.574	0.03953	0	0.0333	0.04073	0.013	0.001	0	0.001
1r5y	2	-7.7434	-7.02573	-6.46643	-7.51127	-8.226	-8.233	-8.215	-8.232	0	0.71767	1.27697	0.23213	0.007	0	0.018	0.001
1s38	2	-9.03057	-7.9054	-7.11913	-8.92817	-9.041	-9.043	-9.044	-9.043	0	1.12517	1.91144	0.1024	0.003	0.001	0	0.001
2iwx	2	-8.5245	-7.237	-7.3942	-8.12397	-8.532	-8.534	-8.534	-8.534	0	1.2875	1.1303	0.40053	0.002	0	0	0
2weg	2	-7.55507	-7.2686	-6.71053	-7.53907	-7.566	-7.484	-7.568	-7.568	0	0.28647	0.84454	0.016	0.002	0.084	0	0
2yki	2	-5.20467	-5.23103	-4.743	-5.2959	-5.291	-5.32	-5.319	-5.318	0.09123	0.06487	0.5529	0	0.029	0	0.001	0.002
3ary	2	-14.5028	-10.9533	-9.8204	-14.5135	-14.511	-14.516	-14.516	-14.515	0.0107	3.5602	4.6931	0	0.005	0	0	0.001
3g2z	2	-7.95607	-7.23493	-7.15027	-7.41513	-8.239	-7.921	-8.24	-8.25	0	0.72114	0.8058	0.54094	0.011	0.329	0.01	0
3gv9	2	-6.37187	-6.19343	-5.92903	-6.46283	-6.578	-6.413	-6.6	-6.606	0.09096	0.2694	0.5338	0	0.028	0.193	0.006	0
3kr8	2	-5.8763	-5.696	-5.39073	-5.86677	-5.883	-5.887	-5.888	-5.887	0	0.1803	0.48557	0.00953	0.005	0.001	0	0.001
3pxf	2	-10.5044	-9.96463	-7.9558	-10.4438	-10.516	-10.516	-10.518	-10.518	0	0.53977	2.5486	0.0606	0.002	0.002	0	0
3twp	2	-8.6882	-7.75123	-7.36147	-7.94617	-9.249	-7.876	-7.873	-9.251	0	0.93697	1.32673	0.74203	0.002	1.375	1.378	0
3u5j	2	-7.23423	-6.14233	-6.13547	-6.1671	-8.182	-8.368	-8.364	-8.376	0	1.0919	1.09876	1.06713	0.194	0.008	0.012	0
3zt2	2	-7.56823	-7.48787	-6.84693	-7.579	-7.598	-7.578	-7.602	-7.603	0.01077	0.09113	0.73207	0	0.005	0.025	0.001	0
4f09	2	-7.92593	-7.68177	-6.9265	-7.89977	-8.184	-8.186	-8.186	-8.185	0	0.24416	0.99943	0.02616	0.002	0	0	0.001
4gfm	2	-8.7831	-8.79743	-7.5418	-8.54427	-8.797	-8.8	-8.8	-8.799	0.01433	0	1.25563	0.25316	0.003	0	0	0.001
4jsz	2	-7.36957	-7.24893	-6.80433	-7.34807	-7.408	-7.419	-7.419	-7.419	0	0.12064	0.56524	0.0215	0.011	0	0	0
4k77	2	-5.34213	-5.384	-5.22437	-5.38073	-5.38	-5.389	-5.389	-5.389	0.04187	0	0.15963	0.00327	0.009	0	0	0
4kzq	2	-7.61127	-7.51943	-6.79433	-7.61757	-7.688	-7.618	-7.618	-7.697	0.0063	0.09814	0.82324	0	0.009	0.079	0.079	0
4mme	2	-9.615	-9.2222	-7.83143	-9.61903	-9.629	-9.631	-9.632	-9.632	0.00403	0.39683	1.7876	0	0.003	0.001	0	0
4owm	2	-9.2874	-7.18043	-6.5816	-8.98907	-9.296	-9.26	-7.773	-9.301	0	2.10697	2.7058	0.29833	0.005	0.041	1.528	0
4u4s	2	-5.64383	-5.6622	-5.4618	-5.658	-5.678	-5.689	-5.689	-5.689	0.01837	0	0.2004	0.0042	0.011	0	0	0
1e66	3	-6.21933	-5.97137	-4.94237	-6.17687	-6.242	-6.233	-6.242	-6.245	0	0.24796	1.27696	0.04246	0.003	0.012	0.003	0
1gpk	3	-10.2569	-10.0627	-7.99913	-10.2603	-10.259	-10.261	-10.261	-10.261	0.0034	0.1976	2.26117	0	0.002	0	0	0
1qkt	3	-10.0817	-10.0925	-9.29097	-10.0908	-10.089	-10.093	-10.093	-10.092	0.0108	0	0.80153	0.0017	0.004	0	0	0.001
1uto	3	-9.3269	-9.3232	-8.52443	-9.28697	-9.331	-9.334	-9.335	-9.335	0	0.0037	0.80247	0.03993	0.004	0.001	0	0
1ydr	3	-6.69567	-6.84173	-6.45667	-6.80313	-6.92	-6.945	-6.934	-6.943	0.14606	0	0.38506	0.0386	0.025	0	0.011	0.002
2pog	3	-9.96	-9.39653	-8.24617	-10.0937	-10.172	-10.2	-10.198	-10.2	0.1337	0.69717	1.84753	0	0.028	0	0.002	0
2wer	3	-9.4929	-9.44807	-7.64933	-9.52943	-9.523	-9.533	-9.533	-9.532	0.03653	0.08136	1.8801	0	0.01	0	0	0.001
3acw	3	-8.057	-7.862	-7.04757	-8.05497	-8.096	-8.102	-8.102	-8.102	0	0.195	1.00943	0.00203	0.006	0	0	0
3ao4	3	-9.49253	-9.504	-8.5765	-9.50317	-9.502	-9.504	-9.504	-9.504	0.01147	0	0.9275	0.00083	0.002	0	0	0
3bgz	3	-7.82247	-7.2872	-6.51543	-7.69857	-7.933	-7.562	-7.939	-7.94	0	0.53527	1.30704	0.1239	0.007	0.378	0.001	0
3g31	3	-9.5241	-9.3964	-8.18083	-9.27983	-9.565	-9.576	-9.576	-9.574	0	0.1277	1.34327	0.24427	0.011	0	0	0.002
3gy4	3	-6.33817	-6.27007	-6.20097	-6.2908	-6.389	-6.394	-6.395	-6.394	0	0.0681	0.1372	0.04737	0.006	0.001	0	0.001
3kgp	3	-6.57477	-6.5968	-6.11277	-6.4646	-6.642	-6.66	-6.663	-6.662	0.02203	0	0.48403	0.1322	0.021	0.003	0	0.001
3pyy	3	-7.4818	-7.53617	-6.8613	-7.5194	-7.536	-7.54	-7.54	-7.54	0.05437	0	0.67487	0.01677	0.004	0	0	0
3wtj	3	-9.26327	-8.47153	-7.69743	-8.77743	-9.344	-9.362	-9.36	-9.365	0	0.79174	1.56584	0.48584	0.021	0.003	0.005	0
4cr9	3	-8.8062	-8.15133	-6.8078	-8.8265	-8.864	-8.867	-8.865	-8.868	0.0203	0.67517	2.0187	0	0.004	0.001	0.003	0
4de1	3	-6.63953	-6.66973	-6.2067	-6.62423	-6.878	-6.884	-6.884	-6.883	0.0302	0	0.46303	0.0455	0.006	0	0	0.001
4de3	3	-8.19323	-8.52073	-7.88473	-8.59103	-9.293	-9.075	-9.072	-9.077	0.3978	0.0703	0.7063	0	0	0.218	0.221	0.216
4e6q	3	-8.50167	-8.0215	-7.78773	-8.46377	-9.049	-9.025	-8.911	-9.057	0	0.48017	0.71394	0.0379	0.008	0.032	0.146	0
4ih5	3	-9.844	-9.73643	-8.5189	-9.7317	-9.93	-9.934	-9.936	-9.939	0	0.10757	1.3251	0.1123	0.009	0.005	0.003	0
4j21	3	-5.97193	-5.77613	-5.62237	-5.97137	-6.159	-6.072	-6.013	-6.245	0	0.1958	0.34956	0.00056	0.086	0.173	0.232	0
4llx	3	-10.0888	-7.78893	-6.7891	-9.69593	-10.095	-10.099	-10.094	-10.1	0	2.29987	3.2997	0.39287	0.005	0.001	0.006	0
4m0y	3	-4.8968	-4.13083	-4.10533	-4.19503	-5.19	-5.151	-5.165	-5.157	0	0.76597	0.79147	0.70177	0	0.039	0.025	0.033
5c28	3	-8.32867	-8.16327	-7.6205	-8.22643	-8.671	-8.686	-8.671	-8.688	0	0.1654	0.70817	0.10224	0.017	0.002	0.017	0
1q8u	4	-5.85683	-5.69653	-5.4027	-5.8441	-5.863	-5.866	-5.864	-5.867	0	0.1603	0.45413	0.01273	0.004	0.001	0.003	0
1syi	4	-10.5808	-9.94917	-8.91477	-10.4765	-10.626	-10.631	-10.631	-10.63	0	0.63163	1.66603	0.1043	0.005	0	0	0.001
2al5	4	-14.2911	-13.7857	-10.7295	-14.0847	-14.578	-14.59	-14.591	-14.588	0	0.5054	3.5616	0.2064	0.013	0.001	0	0.003
2cbv	4	-13.1355	-11.4125	-9.3265	-13.3994	-13.417	-13.397	-13.399	-13.443	0.2639	1.9869	4.0729	0	0.026	0.046	0.044	0
2hb1	4	-12.3054	-12.0309	-10.1305	-12.0264	-12.425	-12.435	-12.437	-12.437	0	0.2745	2.1749	0.279	0.012	0.002	0	0
2j7h	4	-9.67687	-9.8596	-8.77707	-9.94917	-10.032	-10.07	-10.138	-10.134	0.2723	0.08957	1.1721	0	0.106	0.068	0	0.004
2v00	4	-12.6528	-12.9277	-12.5064	-13.0024	-13.067	-13.303	-13.309	-13.233	0.3496	0.0747	0.496	0	0.242	0.006	0	0.076
2wnc	4	-9.0046	-8.94407	-8.9325	-9.14537	-9.297	-9.309	-9.305	-9.308	0.14077	0.2013	0.21287	0	0.012	0	0.004	0.001
2wtv	4	-10.9779	-10.0266	-9.09547	-10.8053	-11.01	-10.485	-11.016	-11.026	0	0.9513	1.88243	0.1726	0.016	0.541	0.01	0
2ymd	4	-12.4542	-11.806	-10.0664	-12.0867	-12.599	-12.592	-12.592	-12.59	0	0.6482	2.3878	0.3675	0	0.007	0.007	0.009
3b27	4	-11.1469	-9.801	-8.47807	-10.8396	-11.181	-11.194	-11.195	-11.195	0	1.3459	2.66883	0.3073	0.014	0.001	0	0
3dx1	4	-7.22353	-6.9398	-6.57673	-7.22723	-7.652	-7.351	-7.352	-7.661	0.0037	0.28743	0.6505	0	0.009	0.31	0.309	0
3f3a	4	-8.94257	-8.22537	-7.9679	-9.31343	-9.419	-9.453	-9.52	-9.519	0.37086	1.08806	1.34553	0	0.101	0.067	0	0.001
3f3c	4	-9.36467	-9.0592	-8.48347	-9.62653	-9.774	-9.778	-9.782	-9.782	0.26186	0.56733	1.14306	0	0.008	0.004	0	0
3g0w	4	-10.2334	-10.2528	-9.44083	-10.1486	-10.288	-10.306	-10.307	-10.305	0.0194	0	0.81197	0.1042	0.019	0.001	0	0.002
3gr2	4	-10.7431	-10.4808	-9.86217	-10.4571	-10.748	-10.751	-10.751	-10.751	0	0.2623	0.88093	0.286	0.003	0	0	0
3lka	4	-8.45127	-8.1251	-8.02603	-8.16603	-8.587	-8.592	-8.596	-8.596	0	0.32617	0.42524	0.28524	0.009	0.004	0	0
3n7a	4	-6.8982	-6.76363	-6.43603	-6.9224	-7.031	-7.054	-6.852	-7.054	0.0242	0.15877	0.48637	0	0.023	0	0.202	0
3qqs	4	-7.82043	-7.5038	-6.7626	-8.55953	-9.096	-8.701	-8.704	-9.126	0.7391	1.05573	1.79693	0	0.03	0.425	0.422	0
3rr4	4	-12.5616	-10.5153	-8.70483	-11.0827	-18.457	-18.982	-10.285	-19.058	0	2.0463	3.85677	1.4789	0.601	0.076	8.773	0
3u8k	4	-9.24133	-7.90627	-7.7128	-9.03913	-9.285	-9.303	-9.303	-9.303	0	1.33506	1.52853	0.2022	0.018	0	0	0
3u8n	4	-10.1798	-7.60923	-6.91043	-9.31647	-10.268	-9.681	-10.278	-10.281	0	2.57057	3.26937	0.86333	0.013	0.6	0.003	0
4abg	4	-11.7006	-7.41387	-7.39337	-11.0492	-12.013	-11.387	-11.388	-12.009	0	4.28673	4.30723	0.6514	0	0.626	0.625	0.004
4ddh	4	-7.56383	-7.88717	-7.2997	-7.75317	-8.226	-8.284	-8.277	-8.288	0.32334	0	0.58747	0.134	0.062	0.004	0.011	0
4dli	4	-8.36663	-8.41493	-7.62267	-8.38973	-8.486	-8.533	-8.533	-8.53	0.0483	0	0.79226	0.0252	0.047	0	0	0.003
4hge	4	-9.41277	-8.8959	-7.51127	-9.25093	-9.5	-9.456	-9.388	-9.453	0	0.51687	1.9015	0.16184	0	0.044	0.112	0.047
4ivb	4	-10.3455	-9.8915	-9.0887	-10.0429	-10.369	-10.236	-10.378	-10.38	0	0.454	1.2568	0.3026	0.011	0.144	0.002	0
4j28	4	-10.5268	-10.1887	-8.75913	-10.4266	-10.611	-10.618	-10.618	-10.617	0	0.3381	1.76767	0.1002	0.007	0	0	0.001
1nc3	5	-9.62377	-9.70343	-9.15903	-9.93017	-10.083	-10.051	-9.973	-9.973	0.3064	0.22674	0.77114	0	0	0.032	0.11	0.11
1o3f	5	-13.4581	-12.4325	-8.63947	-12.8125	-13.484	-13.484	-13.482	-13.49	0	1.0256	4.81863	0.6456	0.006	0.006	0.008	0
1oyt	5	-10.5284	-10.2074	-9.30353	-10.0928	-10.861	-10.898	-10.899	-10.896	0	0.321	1.22487	0.4356	0.038	0.001	0	0.003
1p1n	5	-11.6533	-9.82523	-9.5823	-11.4585	-11.985	-11.823	-11.968	-11.998	0	1.82807	2.071	0.1948	0.013	0.175	0.03	0
1p1q	5	-11.8548	-11.687	-9.44263	-11.8631	-11.924	-11.922	-11.94	-11.938	0.0083	0.1761	2.42047	0	0.016	0.018	0	0.002
1ps3	5	-12.526	-12.5063	-11.1268	-12.4575	-13.09	-12.566	-13.18	-13.186	0	0.0197	1.3992	0.0685	0.096	0.62	0.006	0
1q8t	5	-8.72603	-7.29603	-7.37117	-9.83487	-10.294	-10.319	-10.322	-10.319	1.10884	2.53884	2.4637	0	0.028	0.003	0	0.003
2r9w	5	-9.5642	-9.52213	-8.65773	-9.49337	-9.746	-9.754	-9.749	-9.769	0	0.04207	0.90647	0.07083	0.023	0.015	0.02	0
2wn9	5	-9.4779	-9.35753	-9.03903	-9.51413	-10.067	-10.13	-10.164	-10.109	0.03623	0.1566	0.4751	0	0.097	0.034	0	0.055
2xj7	5	-9.50307	-8.88383	-8.29193	-9.40443	-9.766	-9.705	-9.805	-9.833	0	0.61924	1.21114	0.09864	0.067	0.128	0.028	0
3d4z	5	-11.7346	-9.5716	-8.30977	-11.4261	-11.855	-11.865	-11.866	-11.863	0	2.163	3.42483	0.3085	0.011	0.001	0	0.003
3d6q	5	-8.6596	-7.43297	-6.8845	-8.76363	-8.882	-8.902	-8.906	-8.906	0.10403	1.33066	1.87913	0	0.024	0.004	0	0
3dd0	5	-7.9328	-7.63673	-7.5437	-7.66453	-8.546	-8.409	-8.573	-8.572	0	0.29607	0.3891	0.26827	0.027	0.164	0	0.001
3fcq	5	-7.056	-7.156	-6.4509	-7.09693	-7.501	-7.641	-7.641	-7.315	0.1	0	0.7051	0.05907	0.14	0	0	0.326
3fur	5	-10.2892	-10.3799	-10.2384	-10.5751	-10.949	-10.987	-10.993	-10.992	0.2859	0.1952	0.3367	0	0.044	0.006	0	0.001
3gbb	5	-12.8967	-11.0386	-10.4443	-12.184	-14.037	-14.098	-14.005	-14.098	0	1.8581	2.4524	0.7127	0.061	0	0.093	0
3jvr	5	-14.6469	-14.3964	-12.7875	-14.3729	-14.823	-14.837	-14.839	-14.833	0	0.2505	1.8594	0.274	0.016	0.002	0	0.006
3qgy	5	-8.896	-9.06247	-7.97913	-9.25767	-9.567	-9.586	-9.588	-9.586	0.36167	0.1952	1.27854	0	0.021	0.002	0	0.002
3rlr	5	-10.6203	-10.1824	-9.6324	-10.2907	-10.69	-10.666	-10.67	-10.698	0	0.4379	0.9879	0.3296	0.008	0.032	0.028	0
3ryj	5	-10.0944	-8.1843	-7.43817	-9.24783	-10.214	-10.217	-10.217	-10.218	0	1.9101	2.65623	0.84657	0.004	0.001	0.001	0
3uuo	5	-7.65613	-7.78003	-7.37077	-7.832	-7.937	-7.979	-8.245	-7.981	0.17587	0.05197	0.46123	0	0.308	0.266	0	0.264
4e5w	5	-7.6894	-7.4986	-7.20187	-7.5661	-8.777	-7.64	-7.641	-7.747	0	0.1908	0.48753	0.1233	0	1.137	1.136	1.03
4f9w	5	-12.6462	-9.05287	-8.88967	-12.7697	-13.259	-13.284	-13.216	-13.284	0.1235	3.71683	3.88003	0	0.025	0	0.068	0
4gkm	5	-10.4839	-9.2592	-8.47803	-10.1892	-10.529	-10.538	-10.539	-10.538	0	1.2247	2.00587	0.2947	0.01	0.001	0	0.001
4ih7	5	-12.9082	-12.5597	-9.8762	-12.1356	-19.022	-19.966	-11.142	-19.891	0	0.3485	3.032	0.7726	0.944	0	8.824	0.075
4ivc	5	-6.93187	-6.7197	-6.29507	-6.90343	-6.965	-7.002	-6.97	-6.971	0	0.21217	0.6368	0.02844	0.037	0	0.032	0.031
4k18	5	-11.6516	-10.2563	-9.83253	-11.4972	-11.774	-11.779	-11.779	-11.779	0	1.3953	1.81907	0.1544	0.005	0	0	0
4kz6	5	-11.687	-11.4491	-10.8795	-11.5608	-11.778	-11.8	-11.805	-11.812	0	0.2379	0.8075	0.1262	0.034	0.012	0.007	0
4m0z	5	-7.3347	-7.42097	-7.0281	-7.25603	-7.892	-7.716	-7.712	-7.869	0.08627	0	0.39287	0.16494	0	0.176	0.18	0.023
4mgd	5	-13.9836	-12.9794	-11.7862	-13.1533	-14.001	-14.008	-14.008	-14.007	0	1.0042	2.1974	0.8303	0.007	0	0	0.001
4pcs	5	-8.87333	-8.81777	-8.32047	-8.9208	-9.021	-9.048	-9.053	-9.05	0.04747	0.10303	0.60033	0	0.032	0.005	0	0.003
4qac	5	-9.79273	-9.84177	-9.388	-9.8512	-9.856	-9.864	-9.866	-9.866	0.05847	0.00943	0.4632	0	0.01	0.002	0	0
5aba	5	-12.5338	-10.4229	-9.5673	-12.4347	-12.552	-12.556	-12.557	-12.557	0	2.1109	2.9665	0.0991	0.005	0.001	0	0
1owh	6	-9.04333	-8.95207	-8.19307	-9.33787	-9.622	-9.654	-9.704	-9.653	0.29454	0.3858	1.1448	0	0.082	0.05	0	0.051
1pxn	6	-11.2241	-11.3701	-10.4076	-11.2223	-11.689	-11.759	-11.756	-11.763	0.146	0	0.9625	0.1478	0.074	0.004	0.007	0
1w4o	6	-9.88	-9.17107	-8.13277	-9.363	-9.948	-9.914	-9.929	-9.931	0	0.70893	1.74723	0.517	0	0.034	0.019	0.017
2brb	6	-9.6855	-9.7385	-9.27773	-10.2066	-10.293	-10.39	-10.395	-10.395	0.5211	0.4681	0.92887	0	0.102	0.005	0	0
2c3i	6	-9.7538	-9.8768	-9.0793	-9.9937	-10.161	-10.12	-10.194	-10.197	0.2399	0.1169	0.9144	0	0.036	0.077	0.003	0
2j78	6	-9.73587	-9.84443	-9.59697	-9.8062	-9.912	-9.896	-9.897	-9.895	0.10856	0	0.24746	0.03823	0	0.016	0.015	0.017
2p15	6	-9.7911	-8.66207	-8.2771	-10.2567	-10.973	-10.514	-10.837	-10.95	0.4656	1.59463	1.9796	0	0	0.459	0.136	0.023
2qe4	6	-14.5293	-12.3331	-12.445	-13.5715	-14.555	-14.559	-14.561	-14.561	0	2.1962	2.0843	0.9578	0.006	0.002	0	0
2xnb	6	-10.4389	-10.3056	-9.0826	-10.4569	-10.548	-10.509	-10.508	-10.556	0.018	0.1513	1.3743	0	0.008	0.047	0.048	0
3dx2	6	-12.5193	-11.1223	-10.8466	-12.0061	-12.586	-12.596	-12.591	-12.599	0	1.397	1.6727	0.5132	0.013	0.003	0.008	0
3dxg	6	-10.158	-9.47307	-9.0907	-11.5399	-11.992	-9.786	-9.719	-12.032	1.3819	2.06683	2.4492	0	0.04	2.246	2.313	0
3e93	6	-10.4025	-10.8389	-10.5101	-10.6658	-11.182	-11.277	-11.876	-11.265	0.4364	0	0.3288	0.1731	0.694	0.599	0	0.611
3ebp	6	-17.0029	-14.847	-14.5932	-15.6722	-17.32	-17.334	-17.336	-17.335	0	2.1559	2.4097	1.3307	0.016	0.002	0	0.001
3f3d	6	-10.9979	-11.3343	-10.5426	-11.242	-11.252	-11.417	-11.416	-11.432	0.3364	0	0.7917	0.0923	0.18	0.015	0.016	0
3f3e	6	-9.10627	-9.24397	-7.9822	-9.11417	-9.295	-9.313	-9.268	-9.342	0.1377	0	1.26177	0.1298	0.047	0.029	0.074	0
3gc5	6	-9.1931	-9.1837	-7.51353	-9.2872	-9.286	-9.328	-9.307	-9.303	0.0941	0.1035	1.77367	0	0.042	0	0.021	0.025
3k5v	6	-14.3209	-13.5796	-9.6864	-13.1168	-14.465	-14.56	-14.561	-14.557	0	0.7413	4.6345	1.2041	0.096	0.001	0	0.004
3l7b	6	-9.55527	-9.27037	-8.71567	-9.88147	-9.967	-10.075	-10.263	-10.256	0.3262	0.6111	1.1658	0	0.296	0.188	0	0.007
3r88	6	-8.9145	-9.1749	-8.3275	-9.14317	-9.548	-9.438	-9.581	-9.552	0.2604	0	0.8474	0.03173	0.033	0.143	0	0.029
3syr	6	-15.0856	-10.571	-9.49387	-15.3026	-15.895	-16.561	-16.547	-16.569	0.217	4.7316	5.80873	0	0.674	0.008	0.022	0
3ui7	6	-11.1175	-10.8796	-10.2327	-11.2391	-11.891	-12.009	-12.028	-12.022	0.1216	0.3595	1.0064	0	0.137	0.019	0	0.006
3uo4	6	-8.2343	-7.8781	-7.52903	-8.1337	-8.66	-8.476	-8.361	-8.382	0	0.3562	0.70527	0.1006	0	0.184	0.299	0.278
4bkt	6	-11.7367	-11.3368	-10.67	-11.6869	-12.56	-12.759	-12.762	-12.761	0	0.3999	1.0667	0.0498	0.202	0.003	0	0.001
4ivd	6	-8.26303	-8.20607	-8.04647	-8.44783	-8.647	-8.38	-8.687	-8.691	0.1848	0.24176	0.40136	0	0.044	0.311	0.004	0
4jxs	6	-11.4192	-11.5466	-11.1115	-11.6656	-11.789	-11.864	-11.866	-11.866	0.2464	0.119	0.5541	0	0.077	0.002	0	0
4rfm	6	-9.024	-9.70107	-9.14093	-9.44863	-10.148	-10.432	-10.434	-10.43	0.67707	0	0.56014	0.25244	0.286	0.002	0	0.004
4twp	6	-11.9444	-10.3542	-9.596	-12.246	-12.772	-12.619	-12.606	-12.624	0.3016	1.8918	2.65	0	0	0.153	0.166	0.148
5dwr	6	-11.8105	-11.2638	-10.363	-12.0426	-12.864	-12.497	-12.854	-12.918	0.2321	0.7788	1.6796	0	0.054	0.421	0.064	0
1nc1	7	-14.3995	-13.4064	-12.5348	-14.3623	-14.958	-15.047	-15.051	-15.047	0	0.9931	1.8647	0.0372	0.093	0.004	0	0.004
1y6r	7	-13.1685	-9.30443	-7.9116	-11.5871	-13.214	-13.221	-13.236	-13.233	0	3.86407	5.2569	1.5814	0.022	0.015	0	0.003
1yc1	7	-15.0069	-13.0626	-9.83557	-15.077	-15.063	-15.083	-15.086	-15.081	0.0701	2.0144	5.24143	0	0.023	0.003	0	0.005
1z9g	7	-11.0787	-10.5125	-10.1054	-11.1165	-11.42	-11.455	-11.456	-11.465	0.0378	0.604	1.0111	0	0.045	0.01	0.009	0
2fvd	7	-11.6952	-12.1768	-10.8207	-12.2687	-12.515	-12.478	-12.951	-12.979	0.5735	0.0919	1.448	0	0.464	0.501	0.028	0
2vvn	7	-11.9672	-9.6432	-9.57177	-10.8272	-12.885	-10.419	-12.907	-12.903	0	2.324	2.39543	1.14	0.022	2.488	0	0.004
2w66	7	-9.58453	-9.1817	-7.4322	-10.0181	-10.374	-10.388	-9.359	-10.526	0.43357	0.8364	2.5859	0	0.152	0.138	1.167	0
2wvt	7	-11.0907	-10.3882	-9.23593	-11.4075	-12.239	-10.39	-10.39	-12.27	0.3168	1.0193	2.17157	0	0.031	1.88	1.88	0
2x00	7	-11.382	-11.0716	-9.77897	-11.7018	-12.348	-12.387	-12.431	-12.428	0.3198	0.6302	1.92283	0	0.083	0.044	0	0.003
2xbv	7	-13.0207	-10.6694	-9.61773	-12.8289	-13.038	-13.041	-13.041	-13.041	0	2.3513	3.40297	0.1918	0.003	0	0	0
2xii	7	-13.6894	-12.5303	-12.5649	-13.2724	-14.979	-15.047	-15.055	-15.053	0	1.1591	1.1245	0.417	0.076	0.008	0	0.002
2zb1	7	-13.409	-12.3719	-11.436	-12.8991	-14.964	-14.201	-14.969	-14.575	0	1.0371	1.973	0.5099	0.005	0.768	0	0.394
3b65	7	-11.8518	-11.8273	-10.8825	-11.7851	-12.107	-12.151	-12.137	-12.149	0	0.0245	0.9693	0.0667	0.044	0	0.014	0.002
3cj4	7	-13.6315	-14.2463	-12.5734	-14.1078	-14.984	-15.015	-15.018	-15.017	0.6148	0	1.6729	0.1385	0.034	0.003	0	0.001
3e92	7	-12.8534	-12.3727	-11.631	-12.3584	-13.369	-13.533	-13.536	-13.532	0	0.4807	1.2224	0.495	0.167	0.003	0	0.004
3ehy	7	-13.4265	-11.5516	-9.9755	-12.7361	-13.687	-13.7	-13.7	-13.7	0	1.8749	3.451	0.6904	0.013	0	0	0
3fv2	7	-13.7323	-13.6365	-13.2715	-14.4397	-14.381	-14.544	-14.558	-14.57	0.7074	0.8032	1.1682	0	0.189	0.026	0.012	0
3g2n	7	-18.0639	-17.9538	-15.0754	-17.6251	-18.183	-18.171	-18.207	-18.206	0	0.1101	2.9885	0.4388	0.024	0.036	0	0.001
3nq9	7	-10.5354	-10.7229	-10.3499	-10.976	-11.342	-11.304	-11.415	-11.41	0.4406	0.2531	0.6261	0	0.073	0.111	0	0.005
3up2	7	-4.49357	-4.7181	-4.4338	-4.5734	-4.96	-5.115	-5.121	-5.13	0.22453	0	0.2843	0.1447	0.17	0.015	0.009	0
4ciw	7	-11.3686	-9.8545	-9.6638	-10.3986	-11.767	-11.722	-11.866	-11.891	0	1.5141	1.7048	0.97	0.124	0.169	0.025	0
4de2	7	-10.1534	-10.1316	-9.0234	-10.2247	-11.063	-11.187	-11.102	-11.162	0.0713	0.0931	1.2013	0	0.124	0	0.085	0.025
4djv	7	-8.5462	-8.9878	-8.53993	-9.34553	-9.565	-9.614	-9.59	-9.605	0.79933	0.35773	0.8056	0	0.049	0	0.024	0.009
4eor	7	-12.4184	-11.6541	-10.2625	-11.7819	-12.51	-12.524	-12.524	-12.524	0	0.7643	2.1559	0.6365	0.014	0	0	0
4f2w	7	-12.917	-11.4117	-11.3981	-12.4519	-13.312	-12.159	-13.47	-13.477	0	1.5053	1.5189	0.4651	0.165	1.318	0.007	0
4j3l	7	-13.1827	-11.469	-9.73017	-12.9419	-13.356	-13.439	-13.436	-13.443	0	1.7137	3.45253	0.2408	0.087	0.004	0.007	0
4jfs	7	-12.6896	-9.28787	-9.23687	-12.4436	-13.087	-12.335	-13.139	-13.157	0	3.40173	3.45273	0.246	0.07	0.822	0.018	0
4jia	7	-9.7033	-9.72663	-8.75963	-9.4812	-9.784	-9.767	-9.773	-9.799	0.02333	0	0.967	0.24543	0.015	0.032	0.026	0
4lzs	7	-10.2813	-9.99137	-9.27073	-9.9623	-10.725	-10.694	-10.678	-10.695	0	0.28993	1.01057	0.319	0	0.031	0.047	0.03
1bzc	8	-7.87877	-7.09267	-6.67443	-7.45367	-7.93	-7.517	-7.946	-7.956	0	0.7861	1.20434	0.4251	0.026	0.439	0.01	0
1sqa	8	-14.1729	-11.71	-11.8397	-13.4853	-15.961	-13.497	-16.712	-16.754	0	2.4629	2.3332	0.6876	0.793	3.257	0.042	0
1ydt	8	-11.4928	-11.4079	-11.0963	-11.9078	-12.209	-12.211	-12.213	-12.212	0.415	0.4999	0.8115	0	0.004	0.002	0	0.001
1z95	8	-11.9818	-13.1518	-12.3252	-13.1096	-13.525	-13.882	-13.867	-13.887	1.17	0	0.8266	0.0422	0.362	0.005	0.02	0
2br1	8	-12.9334	-13.2773	-12.3939	-13.2365	-14.166	-14.199	-14.204	-14.201	0.3439	0	0.8834	0.0408	0.038	0.005	0	0.003
2cet	8	-9.843	-9.74303	-9.09017	-9.8483	-10.047	-9.993	-10.045	-10.079	0.0053	0.10527	0.75813	0	0.032	0.086	0.034	0
2qbr	8	-12.1735	-11.2625	-10.3836	-12.2347	-13.224	-11.991	-11.995	-13.745	0.0612	0.9722	1.8511	0	0.521	1.754	1.75	0
2v7a	8	-12.1441	-12.7772	-11.6877	-13.053	-12.953	-13.645	-13.853	-13.642	0.9089	0.2758	1.3653	0	0.9	0.208	0	0.211
2w4x	8	-13.1406	-10.8587	-9.98243	-11.7458	-13.382	-13.342	-13.345	-13.342	0	2.2819	3.15817	1.3948	0	0.04	0.037	0.04
2xb8	8	-10.0163	-9.47377	-9.04153	-10.4404	-11.146	-11.108	-11.193	-11.231	0.4241	0.96663	1.39887	0	0.085	0.123	0.038	0
2xdl	8	-13.1173	-10.5861	-8.8556	-13.1266	-13.205	-13.237	-13.238	-13.237	0.0093	2.5405	4.271	0	0.033	0.001	0	0.001
2zcq	8	-7.55253	-7.05897	-6.6854	-7.2206	-7.693	-7.716	-7.73	-7.733	0	0.49356	0.86713	0.33193	0.04	0.017	0.003	0
2zy1	8	-22.5385	-24.1849	-22.6962	-24.2549	-23.413	-24.709	-24.973	-25.103	1.7164	0.07	1.5587	0	1.69	0.394	0.13	0
3aru	8	-9.29417	-9.78133	-9.11687	-9.8076	-10.163	-10.386	-10.169	-10.572	0.51343	0.02627	0.69073	0	0.409	0.186	0.403	0
3b5r	8	-7.6972	-7.95083	-7.7468	-7.96443	-8.11	-9.275	-8.322	-9.268	0.26723	0.0136	0.21763	0	1.165	0	0.953	0.007
3fv1	8	-13.4117	-13.3335	-11.7418	-13.3468	-13.934	-13.939	-13.946	-13.948	0	0.0782	1.6699	0.0649	0.014	0.009	0.002	0
3ge7	8	-19.3859	-19.6905	-14.3924	-17.7413	-20.408	-20.487	-20.487	-20.48	0.3046	0	5.2981	1.9492	0.079	0	0	0.007
3ivg	8	-15.3145	-10.1657	-10.6064	-15.0347	-16.054	-16.413	-16.589	-16.601	0	5.1488	4.7081	0.2798	0.547	0.188	0.012	0
3jvs	8	-11.7169	-11.4839	-11.3707	-12.509	-12.859	-12.895	-13.278	-13.294	0.7921	1.0251	1.1383	0	0.435	0.399	0.016	0
3mss	8	-10.2184	-10.0258	-9.0847	-10.0025	-10.504	-10.422	-10.421	-10.421	0	0.1926	1.1337	0.2159	0	0.082	0.083	0.083
3n76	8	-8.81307	-8.80407	-8.64297	-9.3523	-9.448	-9.533	-9.508	-9.513	0.53923	0.54823	0.70933	0	0.085	0	0.025	0.02
3n86	8	-12.3258	-9.18177	-9.1681	-12.0462	-13.08	-12.965	-13.084	-13.247	0	3.14403	3.1577	0.2796	0.167	0.282	0.163	0
3p5o	8	-12.9241	-12.55	-11.1918	-13.3443	-13.818	-13.885	-13.893	-13.888	0.4202	0.7943	2.1525	0	0.075	0.008	0	0.005
4dld	8	-10.9359	-10.5142	-9.48267	-10.9876	-11.251	-11.295	-11.468	-11.747	0.0517	0.4734	1.50493	0	0.496	0.452	0.279	0
4qd6	8	-13.1921	-13.1663	-12.1366	-13.6813	-14.537	-13.851	-15.108	-15.116	0.4892	0.515	1.5447	0	0.579	1.265	0.008	0
4wiv	8	-10.4479	-10.8076	-10.3617	-10.9614	-11.533	-11.752	-11.615	-11.782	0.5135	0.1538	0.5997	0	0.249	0.03	0.167	0
1k1i	9	-9.8486	-8.90603	-8.57217	-9.64907	-10.295	-10.137	-9.998	-10.469	0	0.94257	1.27643	0.19953	0.174	0.332	0.471	0
1mq6	9	-12.6022	-13.3853	-12.705	-13.0686	-15.421	-15.822	-15.807	-15.811	0.7831	0	0.6803	0.3167	0.401	0	0.015	0.011
1nvq	9	-13.2062	-12.1911	-12.2244	-12.7197	-15.761	-15.58	-15.608	-15.616	0	1.0151	0.9818	0.4865	0	0.181	0.153	0.145
1o0h	9	-15.5181	-15.3969	-11.7341	-15.3452	-15.557	-15.575	-15.575	-15.575	0	0.1212	3.784	0.1729	0.018	0	0	0
2y5h	9	-10.6942	-11.7686	-11.5822	-12.3302	-12.302	-12.873	-13.024	-13.07	1.636	0.5616	0.748	0	0.768	0.197	0.046	0
2zda	9	-11.9987	-10.5607	-9.83943	-11.04	-12.716	-12.559	-12.111	-12.762	0	1.438	2.15927	0.9587	0.046	0.203	0.651	0
3e5a	9	-12.5223	-12.9265	-12.6589	-13.5754	-14.712	-14.988	-15.125	-15.113	1.0531	0.6489	0.9165	0	0.413	0.137	0	0.012
3gnw	9	-11.3098	-11.2649	-10.794	-12.2034	-12.869	-11.723	-12.505	-13.62	0.8936	0.9385	1.4094	0	0.751	1.897	1.115	0
3u9q	9	-12.8835	-11.406	-10.6026	-13.0746	-14.029	-12.856	-14.084	-14.105	0.1911	1.6686	2.472	0	0.076	1.249	0.021	0
3wz8	9	-7.1372	-7.3555	-6.7633	-7.49507	-7.386	-7.561	-7.56	-7.616	0.35787	0.13957	0.73177	0	0.23	0.055	0.056	0
4cra	9	-11.9882	-11.7219	-11.7753	-12.7713	-13.378	-13.061	-13.828	-13.864	0.7831	1.0494	0.996	0	0.486	0.803	0.036	0
4crc	9	-11.7554	-13.6194	-13.2251	-13.5553	-12.865	-14.672	-14.684	-14.768	1.864	0	0.3943	0.0641	1.903	0.096	0.084	0
4f3c	9	-14.589	-14.6408	-14.345	-15.6385	-15.893	-16.42	-16.439	-16.443	1.0495	0.9977	1.2935	0	0.55	0.023	0.004	0
4ty7	9	-13.3138	-10.3298	-10.7097	-13.0225	-15.439	-14.944	-15.289	-15.49	0	2.984	2.6041	0.2913	0.051	0.546	0.201	0
4w9i	9	-13.8352	-15.1298	-14.0672	-15.2518	-15.533	-16.061	-16.059	-16.059	1.4166	0.122	1.1846	0	0.528	0	0.002	0.002
4x6p	9	-11.685	-12.2759	-11.7534	-11.8694	-13.264	-13.362	-13.412	-13.45	0.5909	0	0.5225	0.4065	0.186	0.088	0.038	0
1z6e	10	-14.3085	-14.359	-13.6887	-15.4267	-16.567	-16.745	-16.753	-16.754	1.1182	1.0677	1.738	0	0.187	0.009	0.001	0
2qbp	10	-14.2864	-13.2521	-13.1728	-14.5518	-15.488	-15.727	-15.77	-15.931	0.2654	1.2997	1.379	0	0.443	0.204	0.161	0
2qnq	10	-13.4837	-14.9196	-14.7305	-16.043	-15.324	-16.688	-16.694	-16.749	2.5593	1.1234	1.3125	0	1.425	0.061	0.055	0
3arq	10	-15.4688	-18.6918	-15.9033	-18.0515	-17.959	-20.63	-20.651	-20.644	3.223	0	2.7885	0.6403	2.692	0.021	0	0.007
3ejr	10	-15.6809	-15.2957	-14.162	-15.6639	-16.751	-15.978	-15.967	-15.975	0	0.3852	1.5189	0.017	0	0.773	0.784	0.776
3nx7	10	-11.3347	-10.295	-9.08127	-11.7266	-12.345	-12.206	-12.283	-12.478	0.3919	1.4316	2.64533	0	0.133	0.272	0.195	0
3oe4	10	-11.0613	-12.006	-11.7151	-12.1625	-12.29	-12.66	-12.672	-12.662	1.1012	0.1565	0.4474	0	0.382	0.012	0	0.01
3ozt	10	-18.2576	-19.4	-18.8163	-19.2683	-19.609	-20.67	-20.797	-22.99	1.1424	0	0.5837	0.1317	3.381	2.32	2.193	0
3zdg	10	-18.1825	-19.1616	-18.9749	-19.0586	-22.022	-22.268	-22.311	-22.314	0.9791	0	0.1867	0.103	0.292	0.046	0.003	0
3zsx	10	-8.8227	-8.86273	-7.569	-9.18277	-9.667	-9.686	-9.69	-9.691	0.36007	0.32004	1.61377	0	0.024	0.005	0.001	0
4w9c	10	-11.3715	-12.7997	-11.9877	-12.722	-12.51	-13.4	-13.362	-13.397	1.4282	0	0.812	0.0777	0.89	0	0.038	0.003
1vso	11	-9.97213	-10.4554	-10.0266	-10.3288	-11.354	-11.465	-11.49	-11.367	0.48327	0	0.4288	0.1266	0.136	0.025	0	0.123
2qbq	11	-12.6861	-13.3139	-12.7984	-13.5909	-13.714	-13.944	-13.951	-13.924	0.9048	0.277	0.7925	0	0.237	0.007	0	0.027
2vw5	11	-12.1612	-13.781	-12.9275	-13.7432	-13.706	-14.672	-14.76	-14.769	1.6198	0	0.8535	0.0378	1.063	0.097	0.009	0
2wca	11	-12.1417	-7.84273	-7.129	-11.8027	-12.189	-12.2	-12.208	-12.21	0	4.29897	5.0127	0.339	0.021	0.01	0.002	0
2yfe	11	-11.104	-11.5742	-10.7366	-12.3422	-12.829	-13.254	-13.332	-13.338	1.2382	0.768	1.6056	0	0.509	0.084	0.006	0
2zcr	11	-9.78263	-10.0161	-9.72443	-10.057	-10.57	-11.141	-10.533	-10.505	0.27437	0.0409	0.33257	0	0.571	0	0.608	0.636
3b68	11	-16.4509	-18.0689	-15.3867	-18.0831	-17.634	-18.255	-18.28	-18.241	1.6322	0.0142	2.6964	0	0.646	0.025	0	0.039
3nw9	11	-14.937	-16.0109	-12.415	-14.6491	-16.363	-16.74	-16.728	-16.736	1.0739	0	3.5959	1.3618	0.377	0	0.012	0.004
3oe5	11	-14.7065	-13.6983	-13.5556	-16.0084	-20.522	-15.88	-16.04	-20.853	1.3019	2.3101	2.4528	0	0.331	4.973	4.813	0
3ozs	11	-17.999	-19.3362	-18.3792	-19.5743	-20.281	-21.804	-22.711	-22.315	1.5753	0.2381	1.1951	0	2.43	0.907	0	0.396
3ueu	11	-17.5795	-18.7808	-18.0881	-18.8007	-19.231	-20.897	-19.57	-21.594	1.2212	0.0199	0.7126	0	2.363	0.697	2.024	0
4agn	11	-6.36353	-6.53787	-6.615	-6.885	-6.796	-6.832	-7.121	-7.352	0.52147	0.34713	0.27	0	0.556	0.52	0.231	0
4eky	11	-10.318	-10.4518	-9.43807	-10.8031	-11.342	-11.364	-11.407	-11.426	0.4851	0.3513	1.36503	0	0.084	0.062	0.019	0
5c2h	11	-12.9743	-12.7714	-11.9226	-13.1353	-13.889	-13.916	-13.949	-13.948	0.161	0.3639	1.2127	0	0.06	0.033	0	0.001
2p4y	12	-11.9889	-12.9996	-12.5878	-13.2066	-13.596	-13.909	-13.901	-13.916	1.2177	0.207	0.6188	0	0.32	0.007	0.015	0
2wbg	12	-13.7001	-13.6628	-12.989	-14.8309	-15.539	-15.655	-15.627	-15.657	1.1308	1.1681	1.8419	0	0.118	0.002	0.03	0
3b1m	12	-13.0559	-11.4816	-10.7295	-12.5392	-14.203	-13.275	-14.381	-14.7	0	1.5743	2.3264	0.5167	0.497	1.425	0.319	0
4agp	12	-13.7088	-13.0291	-12.7858	-14.2077	-14.471	-14.5	-14.664	-14.691	0.4989	1.1786	1.4219	0	0.22	0.191	0.027	0
4agq	12	-10.8484	-10.3898	-10.2776	-11.7217	-12.284	-12.834	-12.946	-13.057	0.8733	1.3319	1.4441	0	0.773	0.223	0.111	0
4ea2	12	-11.4335	-11.0063	-10.0993	-11.721	-13.039	-12.926	-13.218	-13.189	0.2875	0.7147	1.6217	0	0.179	0.292	0	0.029
4eo8	12	-10.4759	-10.7531	-10.5443	-11.6429	-11.913	-12.135	-12.207	-12.32	1.167	0.8898	1.0986	0	0.407	0.185	0.113	0
1h22	13	-11.2869	-11.0082	-9.55207	-10.8568	-11.406	-11.433	-11.437	-11.439	0	0.2787	1.73483	0.4301	0.033	0.006	0.002	0
2fxs	13	-14.6672	-16.3123	-16.1668	-16.4029	-17.424	-18.622	-17.528	-19.275	1.7357	0.0906	0.2361	0	1.851	0.653	1.747	0
2yge	13	-11.2085	-11.6633	-11.0929	-11.8221	-12.433	-12.748	-12.561	-12.811	0.6136	0.1588	0.7292	0	0.378	0.063	0.25	0
3coz	13	-11.4687	-9.06487	-8.84373	-10.6259	-11.775	-10.732	-11.792	-11.818	0	2.40383	2.62497	0.8428	0.043	1.086	0.026	0
3kwa	13	-14.0418	-14.5955	-14.5243	-15.8224	-16.941	-16.434	-17.192	-17.212	1.7806	1.2269	1.2981	0	0.271	0.778	0.02	0
3myg	13	-5.878	-7.32527	-6.8704	-7.20277	-6.838	-7.976	-7.93	-7.824	1.44727	0	0.45487	0.1225	1.138	0	0.046	0.152
3uev	13	-10.6737	-11.6881	-11.3611	-11.8139	-12.359	-12.547	-12.746	-12.681	1.1402	0.1258	0.4528	0	0.387	0.199	0	0.065
4cig	13	-8.04633	-8.8678	-8.4484	-8.899	-8.859	-9.005	-9.023	-9.029	0.85267	0.0312	0.4506	0	0.17	0.024	0.006	0
4w9h	13	-11.3898	-13.2633	-12.9016	-13.2553	-13.454	-14.068	-14.06	-14.123	1.8735	0	0.3617	0.008	0.669	0.055	0.063	0
5a7b	13	-11.983	-12.8655	-11.9243	-12.2674	-13.844	-14.418	-14.433	-14.366	0.8825	0	0.9412	0.5981	0.589	0.015	0	0.067
1g2k	14	-10.7811	-10.3196	-10.5565	-10.9507	-12.7	-11.604	-12.743	-12.771	0.1696	0.6311	0.3942	0	0.071	1.167	0.028	0
1lpg	14	-14.6928	-18.3791	-17.1685	-17.605	-17.222	-19.317	-19.335	-19.263	3.6863	0	1.2106	0.7741	2.113	0.018	0	0.072
1qf1	14	-12.1824	-13.2358	-12.8564	-13.724	-13.985	-14.819	-14.833	-14.862	1.5416	0.4882	0.8676	0	0.877	0.043	0.029	0
3coy	14	-14.768	-15.7732	-13.9992	-16.513	-16.388	-17.26	-17.412	-17.758	1.745	0.7398	2.5138	0	1.37	0.498	0.346	0
4gr0	14	-13.8634	-15.2871	-15.0862	-16.6334	-16.074	-17.395	-17.898	-17.931	2.77	1.3463	1.5472	0	1.857	0.536	0.033	0
1a30	15	-19.6121	-18.2423	-18.138	-22.5769	-24.531	-24.254	-26.665	-26.491	2.9648	4.3346	4.4389	0	2.134	2.411	0	0.174
1h23	15	-12.9126	-13.9608	-13.69	-14.7009	-14.425	-15.274	-15.718	-15.657	1.7883	0.7401	1.0109	0	1.293	0.444	0	0.061
3arp	15	-15.2175	-17.3655	-17.2785	-17.4302	-18.222	-18.265	-20.423	-20.655	2.2127	0.0647	0.1517	0	2.433	2.39	0.232	0
3tsk	15	-11.7799	-13.1433	-13.202	-13.2806	-12.772	-14.017	-14.216	-14.141	1.5007	0.1373	0.0786	0	1.444	0.199	0	0.075
3uew	15	-16.972	-17.1227	-16.063	-19.1642	-20.633	-19.312	-19.7	-24.129	2.1922	2.0415	3.1012	0	3.496	4.817	4.429	0
3zso	15	-7.83197	-8.83833	-8.37813	-8.7502	-8.503	-9.133	-9.122	-9.151	1.00636	0	0.4602	0.08813	0.648	0.018	0.029	0
4ogj	15	-12.7753	-14.2971	-14.1869	-15.1454	-15.265	-16.641	-16.725	-16.768	2.3701	0.8483	0.9585	0	1.503	0.127	0.043	0
1u1b	16	-11.4315	-12.8424	-12.7564	-13.1764	-12.813	-13.989	-14.516	-14.615	1.7449	0.334	0.42	0	1.802	0.626	0.099	0
3bv9	16	-13.7776	-17.5979	-17.4084	-17.5449	-16.069	-18.668	-21.186	-21.185	3.8203	0	0.1895	0.053	5.117	2.518	0	0.001
3utu	16	-15.471	-18.6323	-18.58	-18.8254	-17.979	-19.776	-21.033	-21.295	3.3544	0.1931	0.2454	0	3.316	1.519	0.262	0
1eby	17	-15.5265	-17.2679	-17.8715	-17.4852	-18.375	-20.806	-21.07	-21.071	2.345	0.6036	0	0.3863	2.696	0.265	0.001	0
3o9i	17	-15.3328	-21.5663	-19.259	-21.0773	-19.234	-22.869	-22.812	-22.889	6.2335	0	2.3073	0.489	3.655	0.02	0.077	0
3pww	17	-14.8016	-18.3926	-17.6662	-17.6862	-18.476	-19.951	-19.767	-19.745	3.591	0	0.7264	0.7064	1.475	0	0.184	0.206
3uex	17	-17.5176	-20.2157	-19.7564	-20.8891	-20.376	-22.69	-22.605	-22.608	3.3715	0.6734	1.1327	0	2.314	0	0.085	0.082
4tmn	17	-8.80407	-9.82773	-9.64823	-9.89173	-9.523	-10.14	-10.153	-10.242	1.08766	0.064	0.2435	0	0.719	0.102	0.089	0
5tmn	18	-15.4545	-17.2155	-18.1681	-19.3742	-17.675	-20.715	-21.138	-21.456	3.9197	2.1587	1.2061	0	3.781	0.741	0.318	0
4w9l	19	-15.5497	-17.5532	-17.3394	-18.5414	-18.182	-19.096	-20.574	-20.832	2.9917	0.9882	1.202	0	2.65	1.736	0.258	0
2vkm	20	-12.8467	-15.5925	-15.1686	-15.8349	-15.533	-17.11	-17.186	-17.218	2.9882	0.2424	0.6663	0	1.685	0.108	0.032	0
4gid	23	-15.1783	-18.865	-17.5568	-19.4359	-19.242	-24.324	-24.653	-25.423	4.2576	0.5709	1.8791	0	6.181	1.099	0.77	0
3prs	24	-14.3515	-20.2522	-18.1062	-19.2824	-20.179	-27.797	-27.099	-27.134	5.9007	0	2.146	0.9698	7.618	0	0.698	0.663
3uri	33	-14.5882	-19.0715	-17.967	-19.0559	-16.948	-21.042	-21.402	-20.295	4.4833	0	1.1045	0.0156	4.454	0.36	0	1.107
3ag9	36	-20.5523	-27.2286	-24.965	-26.6651	-25.52	-29.858	-31.387	-30.344	6.6763	0	2.2636	0.5635	5.867	1.529	0	1.043
Average		-11.0674	-10.9137	-10.1443	-11.4418	-11.9363	-12.1051	-12.1632	-12.3386	0.558082	0.711812	1.48119	0.18367	0.438989	0.270105	0.211996	0.0366421
1 The mean final docked energy of each test case
2 The best final docked energy of each test case
3 The Dref values for mean final docked energy of each test case
4 The Dref values for best final docked energy of each test case
5 Numbr of torsions
Figure: The Dref results of the final docked energy. (a) The results for the mean final docked energy, (b) The Dref results for the best final docked energy.
Rmarks: As there are many test cases in PDBbind coreset v.2016, their names cannot be provided in a single figure. Therefore, in each figure, the entire imaging area is divided into several parts by dotted lines, and in each part, the tested cases with the same number of torsions are grouped. Above each dotted line, there is a number indicating the number of torsions in the right separate area of…

## Sheet: binding-free-energy
The statistics of the binding free energy for each holo-structure test case
		binAVG1			binLE2			Dref-binAVG3			Dref-binLE4			rank5			LErmsd6
PDB	ntor	LGA	LPSO	DGLRDPSO	LGA	LPSO	DGLRDPSO	LGA	LPSO	DGLRDPSO	LGA	LPSO	DGLRDPSO	LGA	LPSO	DGLRDPSO	LGA	LPSO	DGLRDPSO
3jya	0	-6.93967	-6.738	-6.899	-6.94	-6.94	-6.94	0	0.20167	0.04067	0	0	0	1	1	1	1.03	1.03	1.03
3udh	0	-8.94	-8.94	-8.94	-8.94	-8.94	-8.94	0	0	0	0	0	0	1	1	1	0.34	0.37	0.37
4kzu	0	-9.73	-8.83967	-9.613	-9.73	-9.73	-9.73	0	0.89033	0.117	0	0	0	1	1	1	0.41	0.41	0.41
1bcu	1	-6.32733	-6.164	-6.20633	0	-6.16	-6.16	0	0.16333	0.121	6.16	0	0	31	14	18	2.23	2.22	2.22
1gpn	1	-9.7	-9.65	-9.578	0	0	0	0	0.05	0.122	0	0	0	31	31	31	2.7	2.7	2.7
2xys	1	-9.92933	-9.8	-9.8	-9.93	-9.8	-9.8	0	0.12933	0.12933	0	0.13	0.13	1	1	1	0.41	0.41	0.41
3arv	1	-8.47167	-7.61	-7.61733	0	0	0	0	0.86167	0.85434	0	0	0	31	31	31	4.53	4.53	4.53
3rsx	1	-6.09	-5.80567	-6.01467	0	-5.67	-5.67	0	0.28433	0.07533	5.67	0	0	31	13	30	4.76	4.77	4.77
4ddk	1	-5.27	-5.499	-5.58067	0	-5.34	-5.25	0.31067	0.08167	0	5.34	0	0.09	31	23	29	3.38	3.36	3.36
1c5z	2	-4.921	-5.008	-4.96767	-4.92	-4.89	-4.95	0.087	0	0.04033	0.03	0.06	0	20	29	10	3.42	3.36	3.36
1o5b	2	-7.105	-6.47867	-6.96433	-6.77	-6.8	-6.86	0	0.62633	0.14067	0.09	0.06	0	20	5	15	4.48	4.48	4.48
1r5y	2	-8.79833	-7.35333	-8.37667	-8.81	-8.49	-8.49	0	1.445	0.42166	0	0.32	0.32	1	1	1	0.46	0.44	0.45
1s38	2	-8.17167	-6.68733	-7.572	-8.18	-7.98	-7.98	0	1.48434	0.59967	0	0.2	0.2	1	1	1	0.33	0.31	0.3
2iwx	2	-7.10367	-6.71967	-6.991	-7.11	-6.94	-7.02	0	0.384	0.11267	0	0.17	0.09	1	1	1	0.76	0.8	0.82
2weg	2	-4.62	-4.684	-4.74633	-4.72	-4.77	-4.77	0.12633	0.06233	0	0.05	0	0	1	11	12	1.99	2.07	2.06
2yki	2	-13.3217	-10.405	-13.9643	-13.33	-13.97	-13.97	0.6426	3.5593	0	0.64	0	0	1	1	1	0.34	0.32	0.33
3ary	2	-6.76733	-6.685	-6.865	0	0	0	0.09767	0.18	0	0	0	0	31	31	31	6.43	6.66	6.41
3g2z	2	-5.863	-5.644	-5.91533	0	0	0	0.05233	0.27133	0	0	0	0	31	31	31	10.2	3.94	3.98
3gv9	2	-4.78533	-5.149	-5.32033	-4.8	-5.34	-5.34	0.535	0.17133	0	0.54	0	0	1	1	1	1.24	1.24	1.24
3kr8	2	-9.42733	-9.417	-9.897	-9.44	-9.97	-9.97	0.46967	0.48	0	0.53	0	0	1	1	1	0.63	0.6	0.63
3pxf	2	-7.007	-7.20267	-7.39633	-6.15	-7.22	-7.22	0.38933	0.19366	0	1.07	0	0	23	9	10	6.14	3.31	6.12
3twp	2	-6.18533	-5.59633	-5.616	-4.81	-5.43	-5.43	0	0.589	0.56933	0.62	0	0	27	4	4	12.42	12.43	12.44
3u5j	2	-6.59467	-6.94	-7.032	-6.71	-7.03	-7.05	0.43733	0.092	0	0.34	0.02	0	1	1	1	1.92	1.73	1.91
3zt2	2	-7.21067	-7.13433	-7.35067	-7.5	-7.64	-7.64	0.14	0.21634	0	0.14	0	0	1	1	1	0.68	0.73	0.73
4f09	2	-7.80367	-8.248	-7.996	-7.85	-8.25	-8.25	0.44433	0	0.252	0.4	0	0	1	1	1	1.4	1.4	1.4
4gfm	2	-6.373	-6.70033	-6.80067	-6.4	-6.87	-6.87	0.42767	0.10034	0	0.47	0	0	1	1	1	0.95	0.97	0.97
4jsz	2	-4.443	-4.83567	-4.83233	0	0	0	0.39267	0	0.00334	0	0	0	31	31	31	2.52	2.58	2.58
4k77	2	-6.682	-6.972	-7.071	-6.65	-6.75	-7.15	0.389	0.099	0	0.5	0.4	0	16	26	1	2.69	2.68	1.43
4kzq	2	-8.851	-8.673	-9.07067	-8.87	-9.08	-9.08	0.21967	0.39767	0	0.21	0	0	1	1	1	1.46	1.46	1.46
4mme	2	-8.14767	-6.63067	-8.44	-8.16	-8.71	-8.75	0.29233	1.80933	0	0.59	0.04	0	1	1	1	0.22	0.37	0.35
4owm	2	-4.497	-5.11333	-5.11	-4.52	-5.11	-5.11	0.61633	0	0.00333	0.59	0	0	17	27	21	3.44	3.46	3.46
4u4s	2	-5.56767	-5.421	-5.62967	-5.46	-5.54	-5.54	0.062	0.20867	0	0.08	0	0	29	19	26	2.05	2.05	2.05
1e66	3	-9.407	-9.24167	-9.44	-9.41	-9.44	-9.44	0.033	0.19833	0	0.03	0	0	1	1	1	0.58	0.59	0.59
1gpk	3	-9.55267	-9.27	-9.26967	-9.56	-9.27	-9.27	0	0.28267	0.283	0	0.29	0.29	1	1	1	1.85	1.84	1.84
1qkt	3	-8.495	-8.499	-8.46367	-8.5	-8.51	-8.51	0.004	0	0.03533	0.01	0	0	1	1	1	1.08	1.09	1.09
1uto	3	-5.87333	-6.01833	-5.97867	-6.03	-6.04	-6.04	0.145	0	0.03966	0.01	0	0	2	11	11	2.62	2.65	2.59
1ydr	3	-8.357	-8.57467	-9.27	-8.6	-9.38	-9.38	0.913	0.69533	0	0.78	0	0	1	1	1	1.13	1.11	1.11
2pog	3	-8.337	-8.62567	-8.707	-8.36	-8.71	-8.71	0.37	0.08133	0	0.35	0	0	1	1	1	0.91	0.92	0.92
2wer	3	-7.09833	-7.03933	-7.232	-7.36	-7.28	-7.28	0.13367	0.19267	0	0	0.08	0.08	1	1	1	0.84	0.84	0.84
3acw	3	-8.11067	-8.68	-8.68	-8.12	-8.68	-8.68	0.56933	0	0	0.56	0	0	1	1	1	0.73	0.72	0.72
3ao4	3	-6.73467	-6.464	-6.87833	-6.84	-6.74	-7.12	0.14366	0.41433	0	0.28	0.38	0	1	1	1	1.94	1.88	1.94
3bgz	3	-7.34233	-8.572	-8.45667	-7.37	-8.75	-8.75	1.22967	0	0.11533	1.38	0	0	1	1	1	0.58	0.61	0.6
3g31	3	-4.81233	-5.44733	-5.46833	-4.94	-5.57	-5.57	0.656	0.021	0	0.63	0	0	1	1	1	1.25	1.25	1.25
3gy4	3	-5.80267	-5.77367	-5.64233	-5.87	-5.84	-5.84	0	0.029	0.16034	0	0.03	0.03	1	1	1	1.93	1.92	1.92
3kgp	3	-6.271	-6.71533	-6.699	-6.32	-6.72	-6.72	0.44433	0	0.01633	0.4	0	0	1	1	1	1.28	1.26	1.26
3pyy	3	-7.54667	-7.64867	-7.95567	-7.66	-8.54	-8.54	0.409	0.307	0	0.88	0	0	1	1	1	0.72	0.75	0.75
3wtj	3	-7.48367	-7.32733	-8.00133	-7.56	-8.04	-8.04	0.51766	0.674	0	0.48	0	0	1	1	1	0.74	0.75	0.74
4cr9	3	-5.93767	-5.846	-5.80133	0	0	0	0	0.09167	0.13634	0	0	0	31	31	31	2.72	2.71	2.71
4de1	3	-6.81067	-7.697	-7.76833	-7.52	-8.25	-8.25	0.95766	0.07133	0	0.73	0	0	3	1	1	4.06	0.57	0.57
4de3	3	-7.089	-7.19733	-7.64	-7.47	-8.09	-8.09	0.551	0.44267	0	0.62	0	0	6	4	3	5.06	5.07	5.06
4e6q	3	-8.50833	-8.91367	-8.909	-8.63	-9.11	-9.12	0.40534	0	0.00467	0.49	0.01	0	1	1	1	1.99	1.99	1.99
4ih5	3	-4.864	-4.95267	-5.15	-4.95	-5.13	-5.13	0.286	0.19733	0	0.18	0	0	12	14	23	3.02	3.04	3.31
4j21	3	-9.00367	-6.96667	-8.873	-9.02	-9.28	-9.28	0	2.037	0.13067	0.26	0	0	1	1	1	0.85	0.85	0.85
4llx	3	-4.212	-3.30567	-3.36867	0	-3.16	0	0	0.90633	0.84333	3.16	0	3.16	31	30	31	8.72	9.21	9.23
4m0y	3	-6.41933	-7.34033	-7.40267	-6.91	-7.86	-7.86	0.98334	0.06234	0	0.95	0	0	1	1	1	0.59	0.47	0.47
5c28	3	-4.79233	-4.872	-5.01967	0	-4.58	0	0.22734	0.14767	0	4.58	0	4.58	31	30	31	2.55	2.55	2.55
1q8u	4	-8.42167	-8.85133	-9.378	-8.48	-9.53	-9.53	0.95633	0.52667	0	1.05	0	0	1	1	1	0.81	0.83	0.83
1syi	4	-11.3487	-12.6877	-12.9873	-11.79	-13.49	-13.49	1.6386	0.2996	0	1.7	0	0	1	1	1	0.29	0.29	0.31
2al5	4	-9.96	-10.3167	-12.303	-10.41	-12.3	-12.35	2.343	1.9863	0	1.94	0.05	0	1	1	1	0.36	0.28	0.28
2cbv	4	-11.01	-10.9343	-10.93	-11.15	-11.34	-11.34	0	0.0757	0.08	0.19	0	0	1	1	1	0.6	0.57	0.57
2hb1	4	-8.69	-8.762	-8.85133	-8.91	-8.97	-9.04	0.16133	0.08933	0	0.13	0.07	0	13	1	1	2.39	1.28	1.3
2j7h	4	-10.8117	-11.8287	-11.904	-11.3	-12.21	-12.14	1.0923	0.0753	0	0.91	0	0.07	1	1	1	0.44	0.74	0.74
2v00	4	-7.806	-7.848	-8.04767	-7.89	-8.06	-8.06	0.24167	0.19967	0	0.17	0	0	18	20	13	4.06	4.05	4.07
2wnc	4	-9.039	-8.92867	-9.70933	-9.08	-9.05	-9.93	0.67033	0.78066	0	0.85	0.88	0	1	11	1	1.84	3.63	1.83
2wtv	4	-10.257	-10.7083	-10.9887	-10.43	-11.49	-11.49	0.7317	0.2804	0	1.06	0	0	1	1	1	0.86	0.85	0.85
2ymd	4	-10.028	-8.70433	-9.74167	-10.06	-10.1	-10.1	0	1.32367	0.28633	0.04	0	0	1	1	1	0.67	0.68	0.67
3b27	4	-5.82333	-5.84167	-6.12867	-5.81	-6.21	-6.22	0.30534	0.287	0	0.41	0.01	0	16	2	2	4.25	4.37	4.27
3dx1	4	-6.33633	-7.12833	-8.216	-7.13	-8.36	-8.42	1.87967	1.08767	0	1.29	0.06	0	1	1	1	0.72	0.7	0.68
3f3a	4	-6.54933	-7.961	-8.529	-6.86	-8.68	-8.68	1.97967	0.568	0	1.82	0	0	6	1	1	7.97	0.61	0.62
3f3c	4	-7.324	-9.15733	-9.05067	-7.41	-9.21	-9.21	1.83333	0	0.10666	1.8	0	0	1	1	1	0.47	0.41	0.41
3g0w	4	-9.173	-9.382	-9.35767	-9.18	-9.65	-9.65	0.209	0	0.02433	0.47	0	0	1	1	1	0.3	0.29	0.29
3gr2	4	-6.50367	-7.02767	-7.06767	0	0	0	0.564	0.04	0	0	0	0	31	31	31	6.16	6.17	6.15
3lka	4	-5.538	-5.667	-5.82667	-5.47	-5.75	-5.75	0.28867	0.15967	0	0.28	0	0	18	10	13	3.58	3.58	3.58
3n7a	4	-5.808	-6.40633	-7.463	-6.92	-7.6	-8.03	1.655	1.05667	0	1.11	0.43	0	1	1	1	0.32	1.24	0.32
3qqs	4	-11.042	-9.417	-9.985	-8.4	-9.19	-9.19	0	1.625	1.057	0.79	0	0	19	5	4	11.46	11.25	11.36
3rr4	4	-8.24433	-6.80933	-7.94067	-8.28	-8.21	-8.21	0	1.435	0.30366	0	0.07	0.07	1	1	1	0.73	0.72	0.72
3u8k	4	-8.74433	-6.51233	-8.21967	-8.56	-8.58	-8.58	0	2.232	0.52466	0.02	0	0	25	1	5	2.42	1.95	2.42
3u8n	4	-10.2123	-6.31567	-9.95267	-9.84	-10.29	-10.29	0	3.89663	0.25963	0.45	0	0	18	1	4	2.42	0.77	2.39
4abg	4	-6.53167	-6.78967	-6.65567	-6.66	-6.66	-6.68	0.258	0	0.134	0.02	0.02	0	4	15	5	2.34	2.35	2.34
4ddh	4	-6.99633	-7.31567	-7.29233	-7.06	-7.27	-7.32	0.31934	0	0.02334	0.26	0.05	0	22	23	13	3.9	3.81	3.8
4dli	4	-7.76433	-7.799	-8.15333	-7.85	-8.36	-8.36	0.389	0.35433	0	0.51	0	0	1	1	1	1.68	1.18	1.18
4hge	4	-7.59533	-8.79433	-8.94667	-7.62	-9.14	-9.28	1.35134	0.15234	0	1.66	0.14	0	1	1	1	1.24	0.57	1.28
4ivb	4	-8.437	-9.092	-9.32967	-8.5	-9.52	-9.52	0.89267	0.23767	0	1.02	0	0	1	1	1	0.64	0.69	0.69
4j28	4	-8.15867	-8.60433	-8.831	-8.44	-8.5	-8.46	0.67233	0.22667	0	0.06	0	0.04	9	13	28	2.24	2.37	2.25
1nc3	5	-9.69767	-11.06	-11.441	-9.72	-12.11	-12.12	1.74333	0.381	0	2.4	0.01	0	1	1	1	0.93	0.96	0.94
1o3f	5	-8.18967	-8.83567	-8.72	-8.52	-9.53	-9.52	0.646	0	0.11567	1.01	0	0.01	1	1	1	1.53	1.53	1.53
1oyt	5	-9.255	-8.45233	-10.0863	-9.59	-10.45	-10.63	0.8313	1.63397	0	1.04	0.18	0	1	1	1	0.62	0.37	0.64
1p1n	5	-8.16533	-10.3153	-10.4927	-8.29	-10.55	-10.57	2.32737	0.1774	0	2.28	0.02	0	1	1	1	0.73	0.75	0.72
1p1q	5	-8.65433	-11.1337	-11.086	-9.2	-11.19	-11.81	2.47937	0	0.0477	2.61	0.62	0	1	1	1	1.75	1.76	1.58
1ps3	5	-5.882	-5.92333	-8.46367	-7.7	-8.95	-8.95	2.58167	2.54034	0	1.25	0	0	1	1	1	0.44	0.43	0.43
1q8t	5	-7.866	-8.14967	-8.12033	-8.03	-8.38	-8.4	0.28367	0	0.02934	0.37	0.02	0	1	1	1	1.72	1.72	1.73
2r9w	5	-6.25033	-7.98533	-8.142	-6.72	-8.76	-8.74	1.89167	0.15667	0	2.04	0	0.02	5	1	1	3.17	0.75	0.79
2wn9	5	-7.313	-7.51167	-8.032	0	0	0	0.719	0.52033	0	0	0	0	31	31	31	4.93	5.06	4.9
2xj7	5	-8.93333	-8.199	-10.0543	-9.09	-10.49	-10.49	1.12097	1.8553	0	1.4	0	0	1	1	1	0.42	0.37	0.37
3d4z	5	-5.994	-6.06167	-7.39	-6.58	0	-7.52	1.396	1.32833	0	0.94	7.52	0	1	31	16	0.67	2.33	2.34
3d6q	5	-5.36667	-6.265	-6.29333	0	0	0	0.92666	0.02833	0	0	0	0	31	31	31	3.26	3.16	3.14
3dd0	5	-5.25967	-5.78433	-5.72467	-5.55	-5.85	-5.94	0.52466	0	0.05966	0.39	0.09	0	6	8	1	2.9	3.01	1.34
3fcq	5	-8.63267	-9.00767	-9.20333	-9.28	-9.62	-9.62	0.57066	0.19566	0	0.34	0	0	1	1	1	0.8	0.89	0.89
3fur	5	-10.218	-9.66567	-10.8123	-11.26	-12.73	-12.73	0.5943	1.14663	0	1.47	0	0	1	1	1	0.53	0.93	0.93
3gbb	5	-9.89667	-13.0243	-13.0013	-10.19	-13.47	-13.46	3.12763	0	0.023	3.28	0	0.01	1	1	1	0.43	0.68	0.68
3jvr	5	-6.62	-7.68967	-7.88567	-7.48	-8.21	-8.21	1.26567	0.196	0	0.73	0	0	1	1	1	0.83	0.82	0.83
3qgy	5	-8.37333	-8.80967	-8.91833	-8.41	-9.29	-9.33	0.545	0.10866	0	0.92	0.04	0	2	1	1	4.5	0.96	0.96
3rlr	5	-7.861	-6.81133	-7.87433	-7.99	-8.84	-8.85	0.01333	1.063	0	0.86	0.01	0	1	1	1	1.23	1.21	1.21
3ryj	5	-5.182	-6.40867	-6.46	-5.07	-6.03	0	1.278	0.05133	0	0.96	0	6.03	25	28	31	3.02	3.18	3.16
3uuo	5	-5.62433	-6.129	-6.195	-5.48	0	0	0.57067	0.066	0	0	5.48	5.48	23	31	31	6.37	2.66	5.62
4e5w	5	-9.54267	-7.68067	-11.4003	-10.13	-11.91	-11.91	1.85763	3.71963	0	1.78	0	0	1	1	1	0.65	0.57	0.57
4f9w	5	-8.04833	-7.888	-8.817	-8.11	-9.17	-9.17	0.76867	0.929	0	1.06	0	0	1	1	1	1.65	1.62	1.61
4gkm	5	-10.91	-11.1873	-10.764	-9.46	-9.77	-9.77	0.2773	0	0.4233	0.31	0	0	15	8	5	9.73	10.81	10.78
4ih7	5	-4.982	-5.347	-5.533	-5.01	-5.63	-5.6	0.551	0.186	0	0.62	0	0.03	1	1	1	0.75	1.27	0.75
4ivc	5	-9.174	-8.88433	-10.126	-9.3	-10.41	-10.41	0.952	1.24167	0	1.11	0	0	1	1	1	0.55	0.53	0.53
4k18	5	-8.467	-10.0767	-10.1883	-8.57	-10.43	-10.44	1.7213	0.1116	0	1.87	0.01	0	1	1	1	1.34	1.16	1.19
4kz6	5	-4.87333	-6.048	-5.88333	-5.01	-5.66	-5.67	1.17467	0	0.16467	0.66	0.01	0	23	30	13	4.98	2.88	4.9
4m0z	5	-11.2297	-11.607	-11.7803	-11.25	-12.64	-12.63	0.5506	0.1733	0	1.39	0	0.01	1	1	1	0.45	0.41	0.42
4mgd	5	-7.192	-7.446	-7.55033	-7.28	-7.68	-7.68	0.35833	0.10433	0	0.4	0	0	1	1	1	0.79	0.8	0.82
4pcs	5	-8.56067	-8.47	-8.479	-8.61	-8.49	-8.49	0	0.09067	0.08167	0	0.12	0.12	1	1	1	1.49	1.48	1.48
4qac	5	-10.6647	-9.051	-11.0603	-10.69	-11.18	-11.18	0.3956	2.0093	0	0.49	0	0	1	1	1	0.7	0.67	0.67
5aba	5	-7.61733	-7.57933	-7.96333	-7.44	-8.27	-8.27	0.346	0.384	0	0.83	0	0	13	5	5	4.21	4.33	4.1
1owh	6	-9.229	-9.723	-9.57567	0	0	-8.82	0.494	0	0.14733	8.82	8.82	0	31	31	27	3.78	3.79	3.79
1pxn	6	-7.94567	-7.524	-7.716	-8.02	-8.27	-8.29	0	0.42167	0.22967	0.27	0.02	0	1	1	1	1.4	1.4	1.36
1w4o	6	-6.49367	-8.09167	-8.56	-7.41	-8.74	-8.75	2.06633	0.46833	0	1.34	0.01	0	1	1	1	1.01	0.97	0.98
2brb	6	-6.05767	-8.23033	-8.34767	-6.45	0	-7.99	2.29	0.11734	0	1.54	7.99	0	17	31	24	3.52	3.02	2.99
2c3i	6	-6.81633	-8.19833	-8.16	-6.86	-8.25	-8.25	1.382	0	0.03833	1.39	0	0	14	1	1	3.36	0.84	0.84
2j78	6	-6.44233	-7.015	-8.61133	-7.46	-8.87	-9.3	2.169	1.59633	0	1.84	0.43	0	1	1	1	0.45	0.59	0.91
2p15	6	-11.88	-10.6877	-11.9233	-11.92	-12.91	-12.91	0.0433	1.2356	0	0.99	0	0	1	1	1	0.86	0.85	0.83
2qe4	6	-8.11367	-8.65967	-8.81067	-8.37	-8.86	-8.91	0.697	0.151	0	0.54	0.05	0	1	1	1	1.5	1.45	1.56
2xnb	6	-10.345	-9.475	-10.3597	-10.41	-10.95	-10.95	0.0147	0.8847	0	0.54	0	0	1	1	1	1.45	1.45	1.45
3dx2	6	-6.02567	-7.827	-9.89267	-8.13	0	-10.39	3.867	2.06567	0	2.26	10.39	0	1	31	1	0.56	2.01	0.57
3dxg	6	-6.46467	-9.192	-9.01933	0	0	0	2.72733	0	0.17267	0	0	0	31	31	31	4.74	4.67	4.68
3e93	6	-14.0293	-13.2003	-14.0253	-14.26	-15.69	-15.69	0	0.829	0.004	1.43	0	0	1	1	1	0.63	0.59	0.59
3ebp	6	-7.23733	-9.688	-9.59633	-7.67	-9.55	-9.79	2.45067	0	0.09167	2.12	0.24	0	1	22	1	1.25	3.01	1.74
3f3d	6	-5.64867	-7.59833	-7.46867	-5.8	-7.67	-7.7	1.94966	0	0.12966	1.9	0.03	0	1	1	1	0.46	1.16	1.21
3f3e	6	-5.76933	-7.53667	-7.64067	-5.85	-7.68	-7.66	1.87134	0.104	0	1.83	0	0.02	1	1	1	0.72	0.79	0.57
3gc5	6	-13.4587	-11.9333	-11.4713	-13.63	-12.91	-12.91	0	1.5254	1.9874	0	0.72	0.72	1	1	1	0.76	0.63	0.63
3k5v	6	-7.21767	-7.624	-8.23633	0	0	0	1.01866	0.61233	0	0	0	0	31	31	31	3.09	3.94	3.9
3l7b	6	-5.961	-7.52833	-7.49633	-6.17	-7.52	-7.52	1.56733	0	0.032	1.35	0	0	14	27	15	4.38	4.53	2.77
3r88	6	-12.774	-8.92367	-13.656	0	-5.84	-5.84	0.882	4.73233	0	5.84	0	0	31	13	28	12.64	12.25	12.42
3syr	6	-7.402	-9.23233	-9.593	-8.98	-10.36	-10.38	2.191	0.36067	0	1.4	0.02	0	1	1	1	0.47	0.64	0.64
3ui7	6	-5.97767	-6.232	-6.48833	-5.86	-6.53	-6.53	0.51066	0.25633	0	0.67	0	0	21	6	6	3.2	5.23	2.28
3uo4	6	-8.73467	-9.69	-10.04	-9.66	-11.11	-11.11	1.30533	0.35	0	1.45	0	0	1	1	1	0.54	0.65	0.65
4bkt	6	-5.78767	-6.559	-6.801	-6.11	-6.73	-6.74	1.01333	0.242	0	0.63	0.01	0	1	1	12	1.2	1.25	4.5
4ivd	6	-8.59167	-9.90067	-10.0187	-8.97	-10.22	-10.22	1.42703	0.11803	0	1.25	0	0	1	1	1	0.52	0.55	0.56
4jxs	6	-6.124	-8.05567	-7.80267	-7.25	-8.79	-8.78	1.93167	0	0.253	1.54	0	0.01	1	1	1	0.63	0.65	0.65
4rfm	6	-8.73133	-8.70733	-10.599	-8.57	-10.27	0	1.86767	1.89167	0	1.7	0	10.27	4	3	31	2.28	2.33	2.33
4twp	6	-9.294	-9.61767	-10.396	-9.46	-10.37	-10.38	1.102	0.77833	0	0.92	0.01	0	8	3	10	2.59	2.53	2.58
5dwr	6	-10.501	-11.7603	-12.7153	-11.07	-13.4	-13.4	2.2143	0.955	0	2.33	0	0	1	1	1	0.45	0.78	0.78
1nc1	7	-9.6	-7.384	-9.66633	-9.68	-11.3	-11.31	0.06633	2.28233	0	1.63	0.01	0	1	1	1	0.91	0.92	0.93
1y6r	7	-11.732	-11.1427	-13.1573	-11.8	-13.16	-13.16	1.4253	2.0146	0	1.36	0	0	1	1	1	0.89	0.88	0.88
1yc1	7	-7.69933	-8.59067	-9.19633	-8.11	-9.53	-9.54	1.497	0.60566	0	1.43	0.01	0	1	1	1	1.15	1.07	1.08
1z9g	7	-8.87533	-10.2557	-10.349	0	0	0	1.47367	0.0933	0	0	0	0	31	31	31	3.1	6.86	3.04
2fvd	7	-8.68167	-7.723	-8.906	-9.56	0	-10.98	0.22433	1.183	0	1.42	10.98	0	1	31	1	0.76	3.11	0.83
2vvn	7	-6.32233	-7.26167	-8.09767	-7.48	-8.47	-8.61	1.77534	0.836	0	1.13	0.14	0	1	1	1	0.69	0.56	0.76
2w66	7	-7.15567	-8.46867	-9.48733	-8.27	0	-10.35	2.33166	1.01866	0	2.08	10.35	0	1	31	1	0.55	2.68	0.66
2wvt	7	-7.17067	-9.151	-9.78167	-8.32	-10.47	-10.51	2.611	0.63067	0	2.19	0.04	0	1	1	1	0.83	0.83	0.82
2x00	7	-10.374	-8.74933	-10.9077	-10.39	-11.12	-11.12	0.5337	2.15837	0	0.73	0	0	1	1	1	0.63	0.62	0.62
2xbv	7	-9.923	-10.6093	-11.3517	-11.3	-13.13	-13.13	1.4287	0.7424	0	1.83	0	0	1	1	1	0.57	0.56	0.55
2xii	7	-9.499	-10.4517	-10.9793	-11.48	-12.28	-12.65	1.4803	0.5276	0	1.17	0.37	0	1	1	1	1.36	0.68	1.33
2zb1	7	-8.673	-9.907	-9.864	-8.91	-10.23	-10.23	1.234	0	0.043	1.32	0	0	1	1	1	1.12	1.11	1.12
3b65	7	-10.1117	-12.3257	-12.187	-10.99	-13.09	-13.1	2.214	0	0.1387	2.11	0.01	0	1	1	1	0.74	0.73	0.71
3cj4	7	-9.229	-10.451	-10.4387	-9.61	-11.61	-11.61	1.222	0	0.0123	2	0	0	1	1	1	1.87	1.94	1.94
3e92	7	-10.3617	-9.63133	-10.8167	-10.61	-11.78	-11.78	0.455	1.18537	0	1.17	0	0	1	1	1	0.52	0.54	0.53
3ehy	7	-10.9327	-11.7157	-12.519	-11.49	-12.62	-12.65	1.5863	0.8033	0	1.16	0.03	0	1	1	1	1.58	1.06	1.34
3fv2	7	-10.481	-16.0327	-15.7043	-10.75	-16.25	-16.29	5.5517	0	0.3284	5.54	0.04	0	1	1	1	0.13	0.26	0.31
3g2n	7	-6.64333	-8.801	-9.05567	-7.62	-9.38	-9.49	2.41234	0.25467	0	1.87	0.11	0	1	1	1	0.52	1.57	1.57
3nq9	7	-2.22667	-2.79767	-2.65267	0	0	-2.43	0.571	0	0.145	2.43	2.43	0	31	31	20	6.65	6.57	6.61
3up2	7	-8.26567	-7.934	-8.47767	-8.18	-9.8	-9.8	0.212	0.54367	0	1.62	0	0	3	1	4	2.21	0.65	2.18
4ciw	7	-6.10967	-8.211	-8.30467	-6.79	-9.27	-9.24	2.195	0.09367	0	2.48	0	0.03	1	1	1	1	0.98	0.92
4de2	7	-6.08	-7.06733	-7.424	-7.12	-7.69	-7.68	1.344	0.35667	0	0.57	0	0.01	1	1	1	1.19	1.12	1.18
4djv	7	-9.47433	-9.732	-9.86	-9.59	-10.6	-10.6	0.38567	0.128	0	1.01	0	0	1	1	1	0.52	0.5	0.51
4eor	7	-9.02067	-9.49033	-10.532	-9.51	0	-11.56	1.51133	1.04167	0	2.05	11.56	0	1	31	1	0.83	4.02	1.15
4f2w	7	-10.7973	-9.54867	-11.0193	-11.12	-11.52	-11.52	0.222	1.47063	0	0.4	0	0	1	1	1	1.2	1.05	1.04
4j3l	7	-9.378	-7.36833	-10.524	-9.72	0	-11.24	1.146	3.15567	0	1.52	11.24	0	1	31	1	1.67	2.26	1.69
4jfs	7	-7.616	-7.80667	-7.56033	-7.83	-7.85	-7.88	0.19067	0	0.24634	0.05	0.03	0	1	1	1	1.67	1.65	1.56
4jia	7	-7.995	-8.06967	-8.04067	-7.47	-7.9	-7.9	0.07467	0	0.029	0.43	0	0	29	18	17	4.17	4.13	4.12
4lzs	7	-5.22567	-5.17067	-5.53167	0	-5.04	-5.4	0.306	0.361	0	5.4	0.36	0	31	14	26	2.19	2.47	3.46
1bzc	8	-10.4467	-9.51533	-11.2913	-12.54	-11.3	-14.56	0.8446	1.77597	0	2.02	3.26	0	1	1	1	1.52	1.76	0.96
1sqa	8	-8.879	-9.21333	-9.71267	-9.68	-10.02	-10.02	0.83367	0.49934	0	0.34	0	0	1	1	1	1.52	1.43	1.42
1ydt	8	-8.37233	-10.9577	-10.9143	-9.51	-11.69	-11.69	2.58537	0	0.0434	2.18	0	0	1	1	1	1.51	1.15	1.18
1z95	8	-8.013	-11.082	-11.0417	-9.17	-12	-12.01	3.069	0	0.0403	2.84	0.01	0	1	1	1	0.6	0.59	0.57
2br1	8	-6.32433	-7.54767	-7.652	-6.68	-7.8	-7.88	1.32767	0.10433	0	1.2	0.08	0	1	1	1	1.46	0.94	1.31
2cet	8	-8.183	-9.06733	-10.04	-9.06	0	-11.03	1.857	0.97267	0	1.97	11.03	0	4	31	8	2.38	4.4	2.37
2qbr	8	-9.429	-10.5823	-10.858	-9.89	-11.45	-11.45	1.429	0.2757	0	1.56	0	0	15	1	1	3.68	0.94	0.88
2v7a	8	-9.60167	-8.66333	-9.55067	-9.81	-11.15	-11.15	0	0.93834	0.051	1.34	0	0	1	1	1	1.04	0.95	0.94
2w4x	8	-5.256	-7.27867	-8.24633	-6.36	-8.91	-9.04	2.99033	0.96766	0	2.68	0.13	0	1	1	1	0.92	0.95	0.83
2xb8	8	-8.181	-8.39067	-10.9317	-8.34	-11.04	-11.04	2.7507	2.54103	0	2.7	0	0	1	1	1	0.83	0.84	0.84
2xdl	8	-3.97533	-4.86433	-5.026	-4.17	-5.52	-5.54	1.05067	0.16167	0	1.37	0.02	0	1	1	1	1.58	0.92	0.92
2zcq	8	-21.682	-21.99	-22.0593	-22.03	-22.48	-22.91	0.3773	0.0693	0	0.88	0.43	0	8	16	1	2.64	3.03	0.94
2zy1	8	-6.33433	-7.58667	-7.61267	-6.51	-7.33	-7.51	1.27834	0.026	0	1	0.18	0	25	28	22	4.54	4.78	4.77
3aru	8	-4.68433	-5.755	-5.76867	0	0	0	1.08434	0.01367	0	0	0	0	31	31	31	5.06	9.37	9.37
3b5r	8	-9.235	-11.1393	-11.152	-9.58	-11.74	-11.75	1.917	0.0127	0	2.17	0.01	0	1	1	1	0.95	0.92	0.96
3fv1	8	-10.9223	-17.495	-15.5463	-12.39	-18.29	-18.28	6.5727	0	1.9487	5.9	0	0.01	1	1	1	0.46	0.45	0.45
3ge7	8	-13.709	-7.971	-12.8393	-14.63	-14.22	-14.41	0	5.738	0.8697	0	0.41	0.22	1	1	1	0.99	1.75	0.82
3ivg	8	-8.07633	-9.28933	-10.3137	-9.18	-10.7	-11.1	2.23737	1.02437	0	1.92	0.4	0	1	1	1	1.53	1.26	1.06
3jvs	8	-6.85533	-7.83033	-7.80633	-7.15	-8.23	-8.23	0.975	0	0.024	1.08	0	0	1	1	1	0.8	0.61	0.61
3mss	8	-5.219	-6.60933	-7.157	-4.97	0	0	1.938	0.54767	0	0	4.97	4.97	18	31	31	2.64	2.44	2.41
3n76	8	-8.49333	-6.987	-9.851	-9.39	-10.77	-11.05	1.35767	2.864	0	1.66	0.28	0	1	1	1	1.01	0.97	0.88
3n86	8	-8.953	-10.3543	-11.1493	-9.96	-11.69	-11.69	2.1963	0.795	0	1.73	0	0	1	1	1	0.59	0.68	0.74
3p5o	8	-7.34033	-8.31933	-8.79233	-7.85	-9.1	-9.1	1.452	0.473	0	1.25	0	0	1	1	10	1.47	1.42	3.21
4dld	8	-7.86267	-10.9703	-11.4857	-9.92	-11.05	-12.92	3.62303	0.5154	0	3	1.87	0	1	6	1	1.23	7.71	1.44
4qd6	8	-6.70233	-8.612	-8.76667	-6.69	0	-8.7	2.06434	0.15467	0	2.01	8.7	0	19	31	16	3.55	3.91	3.89
4wiv	8	-6.43333	-6.71	-7.45433	-5.81	-7.17	-7.17	1.021	0.74433	0	1.36	0	0	28	6	15	3.09	3.1	3.06
1k1i	9	-6.853	-10.916	-10.599	-9.39	-13.35	-13.34	4.063	0	0.317	3.96	0	0.01	1	1	1	1.38	1.43	1.43
1mq6	9	-8.46933	-9.72133	-10.2503	-11.33	-13.11	-13.15	1.78097	0.52897	0	1.82	0.04	0	1	1	1	1.46	0.49	0.61
1nvq	9	-11.617	-12.9267	-12.8747	-11.66	-13.11	-13.1	1.3097	0	0.052	1.45	0	0.01	1	1	1	0.4	0.4	0.4
1o0h	9	-7.551	-9.29867	-9.86133	-9.51	-10.4	-10.6	2.31033	0.56266	0	1.09	0.2	0	1	1	1	0.91	1.19	1.22
2y5h	9	-8.38533	-8.092	-8.57033	-8.97	-9.68	-9.78	0.185	0.47833	0	0.81	0.1	0	7	4	2	2.04	2.06	2.04
2zda	9	-7.933	-10.4563	-11.1053	-10.02	-12.52	-12.64	3.1723	0.649	0	2.62	0.12	0	1	1	1	0.56	0.6	0.64
3e5a	9	-7.43467	-8.79567	-9.73333	-7.98	-9.25	-9.71	2.29866	0.93766	0	1.73	0.46	0	3	1	16	2.99	1.52	3.03
3gnw	9	-8.35267	-8.937	-10.6047	-9.47	0	-11.64	2.25203	1.6677	0	2.17	11.64	0	1	31	1	0.94	3.32	0.69
3u9q	9	-4.26767	-4.886	-5.02433	-4.54	-5.09	-5.08	0.75666	0.13833	0	0.55	0	0.01	1	4	2	1	2.22	2.03
3wz8	9	-7.256	-9.25233	-10.302	-8.54	-10.59	-11.39	3.046	1.04967	0	2.85	0.8	0	4	1	1	2.58	1.08	1.46
4cra	9	-7.25233	-11.1493	-11.0857	-8.71	-12.2	-12.3	3.89697	0	0.0636	3.59	0.1	0	1	1	1	1.5	0.93	0.99
4crc	9	-9.83933	-12.1707	-13.169	-11.22	-13.95	-13.97	3.32967	0.9983	0	2.75	0.02	0	1	1	1	0.78	0.53	0.54
4f3c	9	-10.3187	-7.86	-10.553	-12.3	-12.47	-13.02	0.2343	2.693	0	0.72	0.55	0	1	1	1	1.1	0.49	1.11
4ty7	9	-9.669	-12.6597	-12.7827	-11.21	-13.59	-13.59	3.1137	0.123	0	2.38	0	0	1	1	1	1.9	0.44	0.43
4w9i	9	-7.43733	-9.807	-9.40033	-8.82	-9.97	-10.52	2.36967	0	0.40667	1.7	0.55	0	1	4	5	0.91	2.08	2.04
4x6p	9	-9.686	-11.8897	-12.9573	-12.19	-14.28	-14.28	3.2713	1.0676	0	2.09	0	0	1	1	1	0.57	0.58	0.57
1z6e	10	-9.703	-10.508	-11.808	-11.12	-12.98	-13.19	2.105	1.3	0	2.07	0.21	0	1	1	1	1.26	1.16	1.22
2qbp	10	-9.20667	-12.174	-13.2987	-9.87	-13.94	-14	4.09203	1.1247	0	4.13	0.06	0	4	1	1	2.03	0.97	1.16
2qnq	10	-9.01167	-15.9483	-15.307	-11.39	-17.89	-17.9	6.93663	0	0.6413	6.51	0.01	0	1	1	1	1.93	0.56	0.55
3arq	10	-9.679	-12.551	-12.92	0	-11.96	0	3.241	0.369	0	11.96	0	11.96	31	23	31	3.53	2.81	2.81
3ejr	10	-7.51933	-7.55067	-8.983	-8.98	-9.46	-9.73	1.46367	1.43233	0	0.75	0.27	0	1	1	1	0.56	0.7	0.6
3nx7	10	-6.15833	-9.26267	-9.41867	-7.41	-9.92	-9.92	3.26034	0.156	0	2.51	0	0	1	1	1	1.08	1.26	1.26
3oe4	10	-12	-16.656	-16.524	0	0	-20.25	4.656	0	0.132	20.25	20.25	0	31	31	1	5.13	6.17	1.81
3ozt	10	-12.4233	-16.4173	-16.3133	-16.53	-19.52	-19.57	3.994	0	0.104	3.04	0.05	0	1	1	1	1.5	1.5	1.51
3zdg	10	-5.00033	-6.118	-6.438	-5.43	-6.94	-6.95	1.43767	0.32	0	1.52	0.01	0	1	1	1	1.34	1.18	1.19
3zsx	10	-4.907	-10.0553	-9.97833	-6.19	-10.66	-10.65	5.1483	0	0.07697	4.47	0	0.01	2	1	1	2.23	1.32	1.27
4w9c	10	-5.542	-7.712	-7.58433	-7.46	-8.72	-8.62	2.17	0	0.12767	1.26	0	0.1	1	1	1	1.25	1	0.85
1vso	11	-3.913	-10.2963	-10.572	-7.05	-10.4	-10.71	6.659	0.2757	0	3.66	0.31	0	2	15	9	2.18	2.8	2.79
2qbq	11	-8.46067	-10.763	-10.725	-10	-11.65	-11.58	2.30233	0	0.038	1.65	0	0.07	1	1	4	1.52	1.06	4.02
2vw5	11	-7.74167	-4.824	-8.78567	-7.8	-9.18	-9.19	1.044	3.96167	0	1.39	0.01	0	1	1	1	0.68	0.68	0.69
2wca	11	-4.678	-8.556	-9.32333	0	0	0	4.64533	0.76733	0	0	0	0	31	31	31	3.41	2.94	2.99
2yfe	11	-5.053	-6.99767	-7.03933	-5.64	-7.2	-7.24	1.98633	0.04166	0	1.6	0.04	0	3	6	4	4.08	4.12	2.1
2zcr	11	-14.7993	-15.0507	-15.0643	-16.09	-15.24	-15.22	0.265	0.0136	0	0	0.85	0.87	1	1	1	1.27	1.07	1.38
3b68	11	-10.3013	-12.9927	-11.6307	-11.83	-13.72	-13.72	2.6914	0	1.362	1.89	0	0	1	1	1	1.27	1.34	1.3
3nw9	11	-8.49167	-10.6803	-12.99	-15.05	0	-17.83	4.49833	2.3097	0	2.78	17.83	0	1	31	1	0.48	4.61	0.48
3oe5	11	-11.6717	-16.3187	-16.5553	-14.32	-18.79	-19.3	4.8836	0.2366	0	4.98	0.51	0	1	1	1	1.95	1.92	1.51
3ozs	11	-11.3447	-15.7633	-15.7823	-12.26	-17.88	-18.58	4.4376	0.019	0	6.32	0.7	0	12	1	1	5.36	1.68	1.5
3ueu	11	-2.79833	-3.51933	-3.86733	0	-3.38	0	1.069	0.348	0	3.38	0	3.38	31	28	31	4.72	4.19	5.06
4agn	11	-6.79667	-7.434	-7.78467	-7.46	-8.35	-8.41	0.988	0.35067	0	0.95	0.06	0	1	1	1	1.77	1.59	1.54
4eky	11	-8.385	-9.75333	-10.1177	-9.57	-10.9	-10.93	1.7327	0.36437	0	1.36	0.03	0	1	1	1	0.69	0.68	0.69
5c2h	11	-6.85933	-9.981	-10.1887	-9.43	-10.89	-10.9	3.32937	0.2077	0	1.47	0.01	0	1	1	1	1.15	0.99	0.96
2p4y	12	-8.503	-10.371	-11.5377	-10.37	-12.36	-12.36	3.0347	1.1667	0	1.99	0	0	1	1	1	0.7	0.74	0.71
2wbg	12	-8.063	-8.189	-9.24667	-9.44	-9.98	-11.41	1.18367	1.05767	0	1.97	1.43	0	2	1	1	2.07	1.64	1.86
3b1m	12	-7.81167	-9.73633	-10.915	-8.59	-11.21	-11.22	3.10333	1.17867	0	2.63	0.01	0	1	1	6	1.83	1.13	3.98
4agp	12	-6.709	-7.09733	-8.42933	-7.91	-9.54	-9.76	1.72033	1.332	0	1.85	0.22	0	2	1	1	2.03	1.47	1.54
4agq	12	-7.27167	-7.713	-8.42833	-8.51	-9.63	-9.9	1.15666	0.71533	0	1.39	0.27	0	1	1	1	1.46	1.36	1.53
4ea2	12	-6.62933	-7.46033	-8.35033	-8.34	-8.84	-9.03	1.721	0.89	0	0.69	0.19	0	1	1	1	1.35	1.77	1.54
4eo8	12	-5.589	-7.71533	-7.56433	-5.71	-8.14	-8.15	2.12633	0	0.151	2.44	0.01	0	1	1	1	0.79	0.81	0.81
1h22	13	-10.1627	-12.744	-12.836	-10.75	-12.53	-13.12	2.6733	0.092	0	2.37	0.59	0	7	24	11	2.61	2.54	2.4
2fxs	13	-4.168	-8.097	-8.25533	0	0	-7.95	4.08733	0.15833	0	7.95	7.95	0	31	31	23	3.87	2.82	2.93
2yge	13	-6.10467	-5.498	-7.05933	-6.46	-7.16	-8.25	0.95466	1.56133	0	1.79	1.09	0	1	1	1	1.03	1.13	1.08
3coz	13	-7.48	-11.0283	-12.2557	-10.5	0	-13.64	4.7757	1.2274	0	3.14	13.64	0	1	31	1	0.74	2.68	0.63
3kwa	13	-4.37033	-3.75833	-3.63667	0	0	0	0	0.612	0.73366	0	0	0	31	31	31	9.03	9.58	9.61
3myg	13	-5.29767	-8.122	-8.246	-6.99	-8.98	-9.11	2.94833	0.124	0	2.12	0.13	0	1	1	1	1.65	1.07	0.89
3uev	13	-3.82467	-5.30033	-5.332	-4.72	-5.44	-5.46	1.50733	0.03167	0	0.74	0.02	0	1	1	1	1.29	1.19	1.17
4cig	13	-4.358	-9.697	-9.68767	-4.35	-10.13	-10.13	5.339	0	0.00933	5.78	0	0	19	20	15	3.17	2.54	2.53
4w9h	13	-5.684	-9.29833	-8.7	-7.81	-10.85	-10.8	3.61433	0	0.59833	3.04	0	0.05	1	1	1	1.25	1.19	1.18
5a7b	13	-6.43467	-6.752	-7.38333	-7.85	0	-9.2	0.94866	0.63133	0	1.35	9.2	0	5	31	1	3.56	5.37	1.45
1g2k	14	-6.858	-14.538	-13.7627	-10.01	-15.48	-15.42	7.68	0	0.7753	5.47	0	0.06	1	1	1	1.35	1.35	1.06
1lpg	14	-5.737	-9.39467	-9.88333	-8.5	-10.98	-11.02	4.14633	0.48866	0	2.52	0.04	0	1	1	1	0.92	1.14	1.15
1qf1	14	-8.06067	-11.932	-12.672	0	0	0	4.61133	0.74	0	0	0	0	31	31	31	5.13	5.46	5.83
3coy	14	-6.67433	-11.4453	-12.791	-6.9	-13.55	-14.09	6.11667	1.3457	0	7.19	0.54	0	16	1	1	3.42	0.69	0.5
4gr0	14	-11.882	-14.3997	-18.7357	-17.42	0	-22.65	6.8537	4.336	0	5.23	22.65	0	2	31	1	2.24	2.28	1.28
1a30	15	-4.049	-9.84433	-10.585	-4.31	0	-11.19	6.536	0.74067	0	6.88	11.19	0	21	31	12	5.53	3.03	2.91
1h23	15	-9.92967	-13.2487	-13.3137	-11.44	-12.92	-13.91	3.38403	0.065	0	2.47	0.99	0	2	8	11	2.58	2.26	2.65
3arp	15	-5.71933	-9.02733	-9.165	-6.66	0	0	3.44567	0.13767	0	0	6.66	6.66	8	31	31	4.46	4.15	4.21
3tsk	15	-9.28733	-13.0053	-15.0483	-9.74	-13.97	-17.53	5.76097	2.043	0	7.79	3.56	0	11	13	2	2.15	6.22	2.14
3uew	15	-2.90367	-4.723	-4.634	-3.66	-5.02	-5.03	1.81933	0	0.089	1.37	0.01	0	1	1	1	1.44	1.38	1.45
3zso	15	-4.45833	-10.182	-11.0293	-5.18	-12.52	-12.65	6.57097	0.8473	0	7.47	0.13	0	12	1	1	2.13	0.94	0.94
4ogj	15	-5.10933	-8.72633	-9.05933	-5.22	-9.58	-9.73	3.95	0.333	0	4.51	0.15	0	12	4	4	4.59	4.27	4.59
1u1b	16	-7.20667	-13.207	-13.155	-11.48	-13.28	0	6.00033	0	0.052	1.8	0	13.28	1	19	31	1.54	4.73	6.35
3bv9	16	-5.772	-14.242	-14.4357	-7.06	0	-15.75	8.6637	0.1937	0	8.69	15.75	0	11	31	3	2.12	3.42	2.47
3utu	16	-6.16133	-12.878	-13.0953	-9.22	0	-16.03	6.93397	0.2173	0	6.81	16.03	0	2	31	4	2.13	2.57	2.54
1eby	17	-5.783	-16.9017	-16.4113	-9.72	-18.2	-18.22	11.1187	0	0.4904	8.5	0.02	0	1	1	1	1.31	0.97	0.96
3o9i	17	-6.29	-13.7273	-13.0223	-8.4	-15.09	-15.08	7.4373	0	0.705	6.69	0	0.01	1	20	1	1.48	3.92	0.79
3pww	17	-7.954	-15.551	-16.2233	0	-18.03	-17.94	8.2693	0.6723	0	18.03	0	0.09	31	1	1	2.58	1.49	1.4
3uex	17	-3.19033	-5.163	-5.22733	-3.81	-5.48	-5.58	2.037	0.06433	0	1.77	0.1	0	1	1	1	1.39	1.42	1.43
4tmn	17	-7.81433	-12.5517	-14.7097	0	0	0	6.89537	2.158	0	0	0	0	31	31	31	3.1	2.73	2.75
5tmn	18	-7.30533	-12.6137	-13.6023	0	0	-15.62	6.29697	0.9886	0	15.62	15.62	0	31	31	3	4.81	2.11	2.29
4w9l	19	-3.42	-10.38	-10.621	-6.53	-11.9	-12	7.201	0.241	0	5.47	0.1	0	1	1	1	1.26	0.79	0.82
2vkm	20	-6.417	-13.3777	-13.9473	-10.51	-18.84	-19.93	7.5303	0.5696	0	9.42	1.09	0	1	1	1	1.57	0.83	0.76
4gid	23	-4.52167	-13.941	-12.972	0	-21.49	-20.82	9.41933	0	0.969	21.49	0	0.67	31	1	1	2.04	0.62	0.67
3prs	24	-2.81367	-12.4853	-12.4687	0	-14.46	0	9.67163	0	0.0166	14.46	0	14.46	31	1	31	3.08	1.77	3.05
3uri	33	-1.556	-18.1727	-17.6103	0	-20.8	-21.07	16.6167	0	0.5624	21.07	0.27	0	31	1	2	2.84	1.59	3.44
3ag9	36	1.84033	-12.193	-12.4837	0	0	0	14.324	0.2907	0	0	0	0	31	31	31	6.19	5.12	3.84
Average		-7.67471	-8.95433	-9.48355	-7.50288	-8.47186	-9.25414	1.89513	0.615507	0.0862845	2.06291	1.09393	0.311649	7.53684	8.14386	6.42105	2.10309	2.04653	1.92989
												rank=1		181	187	195
1 The mean binding free energy of each test case
2 The lowest binding free energy among all successful docking conformations of each test case, 0 means no successful docking conformation can be found by the corresponding algoithm
3 The Dref values for the mean binding free energy of each test case
4 The Dref values for the lowest binding free energy among all successful docking conformations of each test case
5 The rank of the conformation with the lowest successful binding free energy of each test case, 31 (30+1) means the corresponding algorithm cannot find a successful docking conformation
6 The RMSD of the conformations with the lowest binding free energy of each test case
Figure: The Dref results of the binding free energy. (a) The Dref results for the mean binding free energy, (b) The Dref results for the lowest binding free energy among all the successful docking conformations.
Rmarks: As there are many test cases in PDBbind coreset v.2016, their names cannot be provided in a single figure. Therefore, in each figure, the entire imaging area is divided into several parts by dotted lines, and in each part, the tested cases with the same number of torsions are grouped. Above each dotted line, there is a number indicating the number of torsions in the right separate area of…

## Sheet: RMSD
The statistics of the RMSD for each holo-structure test case
		rmsdSUCC1			rmsdAVG2			rmsdBEST3			Diff-rmsdSucc4
PDB	ntor	LGA	LPSO	DGLRDPSO	LGA	LPSO	DGLRDPSO	LGA	LPSO	DGLRDPSO	LGA	LPSO	DGLRDPSO
3jya	0	30	14	27	1.02833	2.487	1.27033	1.02	1.02	1.02	0	-16	-3
3udh	0	30	30	30	0.353	0.369333	0.355	0.34	0.36	0.34	0	0	0
4kzu	0	30	16	27	0.411333	1.88333	0.683	0.41	0.41	0.41	0	-14	-3
1bcu	1	0	10	6	2.29133	2.172	2.208	2.21	1.26	1.84	-10	0	-4
1gpn	1	0	0	0	2.69367	2.7	2.697	2.68	2.7	2.66	0	0	0
2xys	1	30	30	30	0.407333	0.41	0.409333	0.39	0.41	0.4	0	0	0
3arv	1	0	0	0	4.51267	4.52733	4.49467	4.47	4.21	4.39	0	0	0
3rsx	1	0	7	1	4.65233	3.843	4.512	4.33	0.2	0.2	-7	0	-6
4ddk	1	0	7	2	3.62867	2.927	3.19833	3.32	1.16	0.93	-7	0	-5
1c5z	2	11	2	21	2.31167	3.15133	1.28167	0.35	0.32	0.32	-10	-19	0
1o5b	2	11	8	9	2.38633	2.68567	2.59733	0.29	0.47	0.47	0	-3	-2
1r5y	2	30	16	30	0.469333	2.132	0.547333	0.43	0.44	0.44	0	-14	0
1s38	2	30	11	24	0.268	2.45567	0.993667	0.15	0.17	0.3	0	-19	-6
2iwx	2	30	17	27	0.810333	1.772	1.01033	0.76	0.73	0.8	0	-13	-3
2weg	2	24	10	18	1.818	2.059	1.78667	1.07	1.2	1.19	0	-14	-6
2yki	2	30	12	30	0.334	2.75833	0.331667	0.3	0.32	0.32	0	-18	0
3ary	2	0	0	0	6.36967	5.63	5.716	6.13	4.54	4.54	0	0	0
3g2z	2	0	0	0	5.79933	5.714	4.48867	3.92	3.68	3.69	0	0	0
3gv9	2	30	22	29	1.227	1.82933	1.31067	1.21	1.23	1.22	0	-8	-1
3kr8	2	30	21	30	0.638	1.96033	0.692	0.52	0.52	0.58	0	-9	0
3pxf	2	8	22	21	4.53733	1.461	1.941	0.74	0.81	0.81	-14	0	-1
3twp	2	4	24	23	10.7087	2.67567	2.693	1.4	1.52	1.49	-20	0	-1
3u5j	2	30	21	30	1.73667	1.895	1.74633	1.66	1.72	1.72	0	-9	0
3zt2	2	17	19	16	1.281	1.34633	1.37333	0.64	0.69	0.7	-2	0	-3
4f09	2	30	30	23	1.36867	1.39433	1.54067	1.12	1.13	1.13	0	0	-7
4gfm	2	30	27	29	1.055	1.47633	1.15367	0.84	0.88	0.94	0	-3	-1
4jsz	2	0	0	0	2.46467	2.56267	2.55067	2.1	2.19	2.17	0	0	0
4k77	2	15	5	2	2.15633	2.389	2.60167	1.39	0.77	1.43	0	-10	-13
4kzq	2	30	20	30	1.43067	1.93133	1.453	1.27	1.16	1.29	0	-10	0
4mme	2	30	1	25	0.414	3.351	0.746667	0.22	0.37	0.22	0	-29	-5
4owm	2	14	4	9	2.678	3.234	2.938	1.68	1.74	1.73	0	-10	-5
4u4s	2	1	3	1	2.24167	2.50033	2.12533	2	0.47	1.93	-2	0	-2
1e66	3	30	27	30	0.589333	0.936333	0.6	0.55	0.47	0.58	0	-3	0
1gpk	3	30	30	30	1.84433	1.846	1.846	1.83	1.84	1.84	0	0	0
1qkt	3	30	30	29	1.07767	1.089	1.14567	1.07	1.08	1.08	0	0	-1
1uto	3	23	18	20	1.88667	2.11167	1.99967	1.3	1.41	1.41	0	-5	-3
1ydr	3	30	25	29	1.13733	1.61467	1.23367	0.68	0.67	1.11	0	-5	-1
2pog	3	30	29	30	0.741667	0.989333	0.862	0.45	0.5	0.49	0	-1	0
2wer	3	30	27	29	1.02567	1.498	1.23867	0.65	0.51	0.73	0	-3	-1
3acw	3	30	30	30	0.734667	0.718333	0.716	0.71	0.71	0.71	0	0	0
3ao4	3	30	22	29	1.923	2.128	1.988	1.82	0.5	1.87	0	-8	-1
3bgz	3	30	30	30	0.571333	0.791	0.905	0.5	0.55	0.48	0	0	0
3g31	3	14	26	28	1.83167	1.68867	1.604	1.23	1.25	1.25	-14	-2	0
3gy4	3	17	13	20	1.93033	1.91867	1.41033	0.85	0.87	0.85	-3	-7	0
3kgp	3	29	30	29	1.60167	1.262	1.589	1.21	1.21	1.23	-1	0	-1
3pyy	3	28	13	12	0.879667	2.33433	2.015	0.64	0.74	0.73	0	-15	-16
3wtj	3	22	11	17	1.293	2.87467	1.75867	0.5	0.57	0.73	0	-11	-5
4cr9	3	0	0	0	2.517	2.638	2.576	2.47	2.47	2.49	0	0	0
4de1	3	2	19	16	4.585	1.96	2.35567	0.56	0.53	0.52	-17	0	-3
4de3	3	13	12	14	3.13533	3.235	2.939	0.5	0.61	0.57	-1	-2	0
4e6q	3	28	13	30	1.632	2.44633	1.47367	0.84	0.92	0.93	-2	-17	0
4ih5	3	9	7	8	2.66167	2.79267	2.54733	1.62	1.03	1.02	0	-2	-1
4j21	3	30	1	18	0.847	3.88933	1.86367	0.84	0.85	0.83	0	-29	-12
4llx	3	0	1	0	7.92067	2.94567	3.10667	2.63	1.23	2.66	-1	0	-1
4m0y	3	9	4	3	2.99433	3.37	3.59967	0.38	0.47	0.47	0	-5	-6
5c28	3	0	1	0	2.54067	2.95633	2.619	2.51	0.96	2.54	-1	0	-1
1q8u	4	29	22	24	1.01433	1.582	1.117	0.69	0.82	0.82	0	-7	-5
1syi	4	25	25	27	0.624333	0.892333	0.556	0.23	0.24	0.29	-2	-2	0
2al5	4	29	17	30	0.852	2.31667	0.300667	0.21	0.27	0.22	-1	-13	0
2cbv	4	30	30	30	0.656667	0.831333	0.862667	0.55	0.56	0.56	0	0	0
2hb1	4	18	27	27	1.665	1.35233	1.28	0.8	0.96	0.96	-9	0	0
2j7h	4	30	30	30	1.021	0.733333	0.578333	0.4	0.4	0.41	0	0	0
2v00	4	9	3	16	3.47067	4.16167	2.497	0.74	1.02	0.98	-7	-13	0
2wnc	4	30	14	22	1.84	2.76333	2.29067	1.81	0.66	1.83	0	-16	-8
2wtv	4	30	16	24	0.781	2.97033	1.694	0.68	0.8	0.8	0	-14	-6
2ymd	4	30	16	25	0.660333	3.22067	1.124	0.55	0.66	0.59	0	-14	-5
3b27	4	4	3	18	3.68267	4.30067	2.068	1.33	1.4	1.33	-14	-15	0
3dx1	4	21	1	30	2.46467	4.46667	1.141	0.64	0.7	0.56	-9	-29	0
3f3a	4	21	11	30	2.94133	4.69667	1.23733	0.56	0.61	0.58	-9	-19	0
3f3c	4	30	30	28	0.422333	0.551	0.666333	0.29	0.4	0.41	0	0	-2
3g0w	4	30	20	21	0.293	1.037	1.244	0.27	0.25	0.28	0	-10	-9
3gr2	4	0	0	0	6.07533	6.033	6.06267	5.91	5.89	5.88	0	0	0
3lka	4	10	3	18	2.92033	3.523	2.53667	1.54	1.23	1.82	-8	-15	0
3n7a	4	14	5	30	4.64767	6.113	0.975667	0.32	0.28	0.32	-16	-25	0
3qqs	4	9	14	27	6.936	2.766	1.547	0.48	0.44	0.43	-18	-13	0
3rr4	4	30	8	26	0.521333	3.36167	1.244	0.35	0.39	0.41	0	-22	-4
3u8k	4	4	8	20	2.27967	4.997	1.788	1.99	0.81	0.83	-16	-12	0
3u8n	4	13	2	24	1.67567	6.47067	1.491	0.62	0.77	0.73	-11	-22	0
4abg	4	26	13	26	1.73633	2.073	1.79833	1.07	1.27	1.25	0	-13	0
4ddh	4	9	2	13	2.66567	3.205	2.05333	0.47	0.6	0.59	-4	-11	0
4dli	4	28	12	22	1.28767	2.148	1.767	1.02	0.91	1.14	0	-16	-6
4hge	4	30	15	18	1.27467	1.66533	1.449	1.21	0.5	0.54	0	-15	-12
4ivb	4	30	23	26	0.623333	1.248	0.935333	0.43	0.59	0.58	0	-7	-4
4j28	4	18	17	3	1.71233	1.831	2.15	1.16	1.21	1.25	0	-1	-15
1nc3	5	30	28	26	0.923333	1.255	1.38133	0.88	0.52	0.91	0	-2	-4
1o3f	5	29	18	15	1.20933	2.12167	2.54433	0.41	0.67	1.53	0	-11	-14
1oyt	5	24	3	23	1.128	3.037	1.155	0.36	0.37	0.35	0	-21	-1
1p1n	5	30	28	29	0.685	1.16	0.79	0.51	0.73	0.72	0	-2	-1
1p1q	5	27	30	28	1.733	1.75133	1.80333	1.49	1.51	1.57	-3	0	-2
1ps3	5	16	2	27	2.524	5.20033	1.06233	0.39	0.43	0.41	-11	-25	0
1q8t	5	30	27	26	1.66567	2.009	2.116	1.44	1.49	1.51	0	-3	-4
2r9w	5	10	2	3	2.60467	3.11867	3.33267	0.71	0.75	0.79	0	-8	-7
2wn9	5	0	0	0	4.54233	3.683	4.24833	2.94	2.78	2.97	0	0	0
2xj7	5	29	5	24	0.483667	2.14033	0.803333	0.3	0.37	0.34	0	-24	-5
3d4z	5	5	0	10	2.091	4.22933	1.86767	0.67	2.18	0.67	-5	-10	0
3d6q	5	0	0	0	3.872	3.98767	3.50267	3.06	2.36	2.41	0	0	0
3dd0	5	22	19	28	1.98933	2.15633	1.78833	1.16	1.43	1.24	-6	-9	0
3fcq	5	17	10	17	2.08667	2.425	1.90033	0.68	0.8	0.86	0	-7	0
3fur	5	23	3	11	1.72567	4.28567	2.934	0.53	0.51	0.48	0	-20	-12
3gbb	5	30	27	26	0.502667	0.899667	0.954667	0.27	0.42	0.66	0	-3	-4
3jvr	5	22	22	23	1.75533	1.68033	1.50333	0.56	0.81	0.8	-1	-1	0
3qgy	5	27	3	12	1.26167	3.02433	2.57867	0.81	0.96	0.83	0	-24	-15
3rlr	5	29	6	24	1.33567	3.351	2.454	0.91	0.83	1.16	0	-23	-5
3ryj	5	2	3	0	3.615	2.893	3.351	1.44	1.47	2.44	-1	0	-3
3uuo	5	8	0	0	2.94067	2.70367	2.80133	1.38	2.61	2.55	0	-8	-8
4e5w	5	29	3	26	0.948	4.75433	1.088	0.46	0.49	0.45	0	-26	-3
4f9w	5	30	6	22	1.607	2.31933	1.843	1.57	1.45	1.59	0	-24	-8
4gkm	5	16	21	26	5.28933	3.52967	2.526	0.4	0.91	0.91	-10	-5	0
4ih7	5	30	25	30	0.939333	1.546	0.869667	0.71	0.65	0.75	0	-5	0
4ivc	5	30	11	27	0.609333	2.401	0.965	0.47	0.52	0.51	0	-19	-3
4k18	5	30	11	20	1.18267	2.16167	1.709	0.93	1.13	1.12	0	-19	-10
4kz6	5	4	1	11	3.14567	3.01033	2.864	1.41	1.49	1.46	-7	-10	0
4m0z	5	30	16	19	0.463667	2.07867	1.40367	0.38	0.39	0.41	0	-14	-11
4mgd	5	30	29	30	0.801333	0.991	0.875	0.51	0.46	0.5	0	-1	0
4pcs	5	29	30	30	1.13767	1.33833	1.38667	0.49	1	1.01	-1	0	0
4qac	5	30	8	27	0.659333	3.64067	1.03767	0.57	0.59	0.66	0	-22	-3
5aba	5	5	9	19	3.73033	3.228	2.41433	1.72	1.7	1.69	-14	-10	0
1owh	6	0	0	4	3.78967	3.99433	3.17267	2.55	3.79	0.99	-4	-4	0
1pxn	6	30	3	10	1.39933	2.81	2.48633	1.34	1.22	1.25	0	-27	-20
1w4o	6	7	16	26	5.525	2.589	1.28167	0.96	0.44	0.97	-19	-10	0
2brb	6	14	0	6	2.195	3.09567	2.646	0.95	2.93	0.86	0	-14	-8
2c3i	6	14	24	16	2.063	1.21233	1.64967	0.73	0.84	0.84	-10	0	-8
2j78	6	21	3	28	2.125	5.511	1.05767	0.45	0.59	0.44	-7	-25	0
2p15	6	30	8	20	0.831667	2.27767	1.50267	0.79	0.68	0.83	0	-22	-10
2qe4	6	30	29	30	0.959	1.117	1.13133	0.73	0.56	0.72	0	-1	0
2xnb	6	30	8	21	1.42467	2.901	2.13767	1.38	1.13	1.44	0	-22	-9
3dx2	6	12	0	25	3.55267	5.34	1.33267	0.53	2.01	0.54	-13	-25	0
3dxg	6	0	0	0	5.12767	4.207	3.449	2.45	2.51	2.5	0	0	0
3e93	6	30	8	16	0.739	3.28567	2.34133	0.56	0.58	0.58	0	-22	-14
3ebp	6	10	3	10	2.52233	2.88367	2.46333	0.9	1.94	1.22	0	-7	0
3f3d	6	30	30	27	1.11933	0.689	1.023	0.46	0.39	0.43	0	0	-3
3f3e	6	30	29	30	0.781333	1.00933	0.700333	0.46	0.53	0.55	0	-1	0
3gc5	6	30	24	18	0.772667	1.242	1.53167	0.6	0.62	0.63	0	-6	-12
3k5v	6	0	0	0	3.298	3.547	3.563	2.67	2.05	2.13	0	0	0
3l7b	6	5	1	9	3.70933	2.99833	2.59	0.68	0.8	0.8	-4	-8	0
3r88	6	0	2	2	11.7543	6.72467	11.0447	10.96	1.34	1.36	-2	0	0
3syr	6	27	19	26	1.68067	2.14767	1.4	0.47	0.46	0.51	0	-8	-1
3ui7	6	10	11	22	3.468	2.78833	1.82433	0.72	0.56	0.69	-12	-11	0
3uo4	6	23	14	16	1.369	2.331	1.87167	0.52	0.56	0.62	0	-9	-7
4bkt	6	22	17	13	2.12167	2.20067	2.87167	0.84	0.7	0.7	0	-5	-9
4ivd	6	30	26	28	0.871667	0.925667	0.99	0.42	0.5	0.52	0	-4	-2
4jxs	6	13	6	7	2.32133	2.72767	2.695	0.53	0.65	0.65	0	-7	-6
4rfm	6	1	3	0	2.97633	3.953	2.866	1.71	0.58	2.24	-2	0	-3
4twp	6	6	6	10	2.98667	3.42267	2.65433	0.72	1.02	0.95	-4	-4	0
5dwr	6	23	10	20	1.20267	2.70533	1.62967	0.43	0.45	0.44	0	-13	-3
1nc1	7	30	4	16	0.845333	5.17833	2.482	0.55	0.56	0.56	0	-26	-14
1y6r	7	30	18	30	0.874333	2.62833	0.874333	0.59	0.59	0.79	0	-12	0
1yc1	7	22	3	20	1.90367	3.49533	2.00133	1	0.88	1.06	0	-19	-2
1z9g	7	0	0	0	5.40367	5.46767	5.326	3.1	2.34	2.11	0	0	0
2fvd	7	24	0	9	1.75233	4.99033	3.266	0.66	2.67	0.74	0	-24	-15
2vvn	7	17	1	18	1.93233	3.07533	1.59333	0.54	0.56	0.55	-1	-17	0
2w66	7	18	0	19	1.44633	2.67933	1.394	0.52	2.67	0.63	-1	-19	0
2wvt	7	26	22	30	1.41367	1.85833	1.14367	0.82	0.83	0.81	-4	-8	0
2x00	7	30	7	27	0.66	2.591	0.808333	0.62	0.61	0.62	0	-23	-3
2xbv	7	23	8	16	1.77867	3.94433	2.45633	0.33	0.39	0.41	0	-15	-7
2xii	7	6	2	9	3.41833	2.799	2.64467	0.72	0.68	0.52	-3	-7	0
2zb1	7	30	26	25	0.961667	1.377	1.40633	0.8	0.81	0.78	0	-4	-5
3b65	7	29	24	23	1.161	1.21133	1.33667	0.65	0.72	0.71	0	-5	-6
3cj4	7	27	18	12	1.89767	2.44233	2.62233	1.6	1.7	1.91	0	-9	-15
3e92	7	27	13	17	0.853333	2.51467	1.939	0.38	0.45	0.52	0	-14	-10
3ehy	7	25	8	28	1.78867	2.96	1.31667	1.09	1.03	1.03	-3	-20	0
3fv2	7	30	29	27	0.331667	0.414	0.508	0.13	0.23	0.2	0	-1	-3
3g2n	7	14	1	4	2.40033	2.72233	2.51667	0.49	1.57	0.77	0	-13	-10
3nq9	7	0	0	5	5.94667	6.07333	4.14533	3.83	2.07	1.81	-5	-5	0
3up2	7	17	7	9	1.34967	2.89733	2.387	0.45	0.57	0.61	0	-10	-8
4ciw	7	27	25	24	1.60667	1.55867	1.574	0.86	0.6	0.92	0	-2	-3
4de2	7	9	10	10	3.68067	2.44767	2.14067	0.98	1.06	1.14	-1	0	0
4djv	7	29	19	21	0.657	1.693	1.50833	0.46	0.48	0.49	0	-10	-8
4eor	7	28	0	13	1.272	3.52467	2.47667	0.67	2.82	1.08	0	-28	-15
4f2w	7	30	17	25	0.982333	2.35933	1.27767	0.38	0.47	0.48	0	-13	-5
4j3l	7	21	0	19	1.79733	5.197	2.28767	1.39	2.25	1.68	0	-21	-2
4jfs	7	30	30	26	1.44067	1.494	1.68567	1.13	1.36	1.2	0	0	-4
4jia	7	2	5	3	4.03067	3.64867	3.77633	1.75	1.72	1.7	-3	0	-2
4lzs	7	0	8	5	2.58467	2.15967	2.232	2.03	0.65	0.67	-8	0	-3
1bzc	8	26	2	12	1.78467	6.199	4.39967	0.72	1.28	0.86	0	-24	-14
1sqa	8	14	1	3	2.33667	3.58567	3.37867	0.97	1.43	1	0	-13	-11
1ydt	8	12	23	22	2.968	1.67133	1.78267	1.08	0.85	0.77	-11	0	-1
1z95	8	15	23	21	1.74967	1.48333	1.60567	0.53	0.54	0.55	-8	0	-2
2br1	8	27	14	20	1.33767	2.005	1.58733	0.8	0.74	0.74	0	-13	-7
2cet	8	13	0	1	2.30933	4.65633	3.526	0.78	4.11	1.11	0	-13	-12
2qbr	8	6	15	9	2.72233	2.147	2.80167	1.08	0.85	0.86	-9	0	-6
2v7a	8	28	7	15	1.113	3.38833	2.42133	0.79	0.95	0.94	0	-21	-13
2w4x	8	16	6	23	2.54933	2.69533	1.69233	0.8	0.78	0.83	-7	-17	0
2xb8	8	30	10	29	0.783333	2.82267	0.927333	0.44	0.52	0.81	0	-20	-1
2xdl	8	27	7	8	1.83067	5.29067	2.507	0.68	0.71	0.9	0	-20	-19
2zcq	8	7	13	14	2.755	2.303	2.15367	1.22	0.96	0.94	-7	-1	0
2zy1	8	4	2	2	3.49567	3.23567	3.95833	1.64	0.63	1.88	0	-2	-2
3aru	8	0	0	0	3.899	3.591	3.54	2.18	2.2	2.09	0	0	0
3b5r	8	30	25	26	1.14467	1.465	1.66667	0.79	0.67	0.96	0	-5	-4
3fv1	8	30	27	17	0.784333	0.678	1.26133	0.34	0.37	0.36	0	-3	-13
3ge7	8	30	3	19	1.191	3.03233	1.34733	0.75	1.35	0.68	0	-27	-11
3ivg	8	13	1	15	2.32667	4.00733	2.66133	1.01	1.26	0.9	-2	-14	0
3jvs	8	30	26	23	1.10733	0.960667	1.245	0.55	0.58	0.59	0	-4	-7
3mss	8	1	0	0	2.72133	3.219	2.55167	1.97	2.32	2.22	0	-1	-1
3n76	8	30	6	25	1.133	4.81733	1.648	0.79	0.82	0.74	0	-24	-5
3n86	8	30	23	29	0.912333	1.75333	0.95	0.37	0.52	0.45	0	-7	-1
3p5o	8	25	17	12	1.75067	2.461	2.662	1.36	1.39	1.4	0	-8	-13
4dld	8	6	1	6	3.09067	4.25133	3.008	0.68	1.2	0.57	0	-5	0
4qd6	8	2	0	1	3.97267	4.22667	3.70767	1.18	2.7	1.17	0	-2	-1
4wiv	8	3	7	13	2.78433	2.97333	2.25433	0.99	1.01	1.01	-10	-6	0
1k1i	9	3	7	2	3.286	3.098	3.522	1.03	1.11	1.15	-4	0	-5
1mq6	9	13	1	4	2.617	3.56767	3.03533	0.77	0.49	0.5	0	-12	-9
1nvq	9	30	29	30	0.429333	0.501667	0.487	0.34	0.35	0.36	0	-1	0
1o0h	9	10	15	22	3.71667	2.57433	1.76533	0.91	0.93	0.5	-12	-7	0
2y5h	9	7	2	6	2.28267	3.56167	3.332	1.02	0.86	0.79	0	-5	-1
2zda	9	14	6	11	2.26533	2.851	2.34733	0.56	0.41	0.44	0	-8	-3
3e5a	9	14	2	2	2.40233	3.026	2.913	0.96	1.07	1.08	0	-12	-12
3gnw	9	16	0	6	2.05533	3.45167	2.79667	0.55	2.6	0.68	0	-16	-10
3u9q	9	24	25	29	1.26533	1.36033	1.14033	0.89	0.8	0.97	-5	-4	0
3wz8	9	2	2	8	2.67	3.007	2.46033	1.36	0.98	0.99	-6	-6	0
4cra	9	1	7	9	3.60467	3.202	2.83333	1.5	0.76	0.75	-8	-2	0
4crc	9	17	3	17	2.275	3.41367	2.03333	0.72	0.53	0.53	0	-14	0
4f3c	9	20	2	12	2.345	6.058	3.22267	0.6	0.49	0.54	0	-18	-8
4ty7	9	5	17	14	3.45433	2.04	2.28533	0.99	0.4	0.41	-12	0	-3
4w9i	9	20	14	4	2.07767	2.743	3.146	0.74	0.85	0.93	0	-6	-16
4x6p	9	9	11	17	2.509	2.73267	2.10667	0.57	0.53	0.55	-8	-6	0
1z6e	10	25	13	21	1.53133	2.55167	1.813	0.78	0.52	0.5	0	-12	-4
2qbp	10	6	22	26	3.09667	1.97067	1.64667	1.56	0.93	0.94	-20	-4	0
2qnq	10	2	23	17	2.48433	1.59267	1.675	1.93	0.56	0.51	-21	0	-6
3arq	10	0	3	0	3.252	2.90433	3.37367	2.78	1.72	2.79	-3	0	-3
3ejr	10	16	4	18	2.76733	4.883	2.49967	0.53	0.7	0.56	-2	-14	0
3nx7	10	16	20	20	2.214	1.78633	1.743	1.08	1.01	1.24	-4	0	0
3oe4	10	0	0	1	4.91067	5.786	5.23067	3.11	3.33	1.81	-1	-1	0
3ozt	10	4	1	2	4.287	5.268	4.68967	1.5	1.5	1.49	0	-3	-2
3zdg	10	29	29	29	1.34067	1.53833	1.455	0.81	0.66	0.63	0	0	0
3zsx	10	5	12	20	2.26867	2.037	1.69967	1.21	0.74	0.64	-15	-8	0
4w9c	10	10	9	5	2.972	2.87867	3.104	0.49	0.83	0.82	0	-1	-5
1vso	11	6	2	17	3.301	2.84367	2.261	0.89	1.07	0.85	-11	-15	0
2qbq	11	7	24	20	3.577	1.78833	2.027	1.03	0.99	0.96	-17	0	-4
2vw5	11	30	1	26	0.649667	3.74433	0.917667	0.49	0.68	0.64	0	-29	-4
2wca	11	0	0	0	4.078	3.45667	3.24933	2.72	2.9	2.75	0	0	0
2yfe	11	13	8	15	2.689	2.59467	2.00933	0.96	0.99	0.99	-2	-7	0
2zcr	11	25	30	30	1.566	1.20633	1.214	1.06	0.92	0.9	-5	0	0
3b68	11	27	29	18	1.44033	1.305	2.04633	0.74	0.96	0.99	-2	0	-11
3nw9	11	3	0	6	4.18367	5.022	3.942	0.48	3.76	0.48	-3	-6	0
3oe5	11	1	1	3	5.01633	5.28833	4.55933	1.95	1.92	1.51	-2	-2	0
3ozs	11	1	1	2	5.69433	6.14967	5.11233	0.65	1.68	1.5	-1	-1	0
3ueu	11	0	3	0	3.82967	3.47567	4.128	2.6	1.44	2.55	-3	0	-3
4agn	11	9	18	17	2.728	2.21967	2.27267	1.21	1.21	1.15	-9	0	-1
4eky	11	21	5	14	1.76833	3.41767	2.08667	0.68	0.68	0.66	0	-16	-7
5c2h	11	2	3	6	3.533	3.14167	3.04867	0.87	0.99	0.95	-4	-3	0
2p4y	12	9	8	20	2.673	3.02633	1.727	0.7	0.69	0.69	-11	-12	0
2wbg	12	10	1	5	2.33	3.588	3.047	1.72	1.64	1.61	0	-9	-5
3b1m	12	19	2	19	2.42633	3.794	2.12733	0.89	0.91	0.91	0	-17	0
4agp	12	3	2	10	3.50133	4.18667	2.81133	1.29	1.42	1.12	-7	-8	0
4agq	12	12	6	12	2.64933	3.387	3.199	1.01	1.06	1.14	0	-6	0
4ea2	12	24	22	28	1.75233	1.919	1.613	1.05	1.28	1.31	-4	-6	0
4eo8	12	30	24	21	0.813333	1.14133	1.29433	0.75	0.79	0.78	0	-6	-9
1h22	13	5	2	9	2.57967	2.63567	2.32367	1.58	1.19	1.18	-4	-7	0
2fxs	13	0	0	2	3.70067	3.71667	3.62067	2.76	2.32	1.49	-2	-2	0
2yge	13	27	1	12	1.23433	2.82767	2.05867	0.94	1.13	1.03	0	-26	-15
3coz	13	4	0	16	3.664	4.035	2.40967	0.48	2.31	0.54	-12	-16	0
3kwa	13	0	0	0	8.924	8.963	9.06133	7.45	8.2	8.25	0	0	0
3myg	13	7	16	11	3.893	2.12533	2.70167	1.04	0.7	0.89	-9	0	-5
3uev	13	15	26	30	2.756	1.66533	1.25967	1.06	1.17	1.16	-15	-4	0
4cig	13	1	3	3	2.69867	2.675	2.54933	1.91	0.63	0.59	-2	0	0
4w9h	13	15	12	8	2.307	2.73467	2.45067	0.71	0.66	0.74	0	-3	-7
5a7b	13	4	0	6	3.66533	5.16733	3.99333	1.27	2.62	1.38	-2	-6	0
1g2k	14	4	5	6	2.62833	2.04533	2.057	1.35	0.8	0.93	-2	-1	0
1lpg	14	1	3	9	3.35	2.925	2.58733	0.92	1.14	0.79	-8	-6	0
1qf1	14	0	0	0	5.23867	5.45267	5.396	2.83	4.5	2.76	0	0	0
3coy	14	1	3	17	3.93233	3.415	2.11033	1.7	0.69	0.41	-16	-14	0
4gr0	14	6	0	14	4.28267	5.03333	3.28633	1.31	2.28	1.18	-8	-14	0
1a30	15	1	0	6	3.31467	3.624	3.08367	1.88	2.01	1.82	-5	-6	0
1h23	15	5	3	4	2.472	2.54867	2.36667	1.48	1.28	1.2	0	-2	-1
3arp	15	1	0	0	3.647	3.767	3.74267	1.91	2.6	2.45	0	-1	-1
3tsk	15	3	1	8	4.57	5.21667	4.114	1.35	1.85	1.31	-5	-7	0
3uew	15	24	30	21	1.80933	1.39267	2.20633	1.05	1.19	1.21	-6	0	-9
3zso	15	1	4	14	2.57767	2.37967	1.85267	1.96	0.72	0.72	-13	-10	0
4ogj	15	7	1	3	3.25567	3.66067	3.628	1.39	1.5	1.37	0	-6	-4
1u1b	16	2	5	0	4.50267	4.23933	4.60467	1.54	1.64	3.34	-3	0	-5
3bv9	16	1	0	6	3.029	3.291	2.802	1.68	2.4	1.49	-5	-6	0
3utu	16	2	0	1	3.58167	3.79933	3.40633	1.95	2.57	1.51	0	-2	-1
1eby	17	14	30	22	2.68	1.118	1.63267	1.31	0.51	0.67	-16	0	-8
3o9i	17	2	3	4	3.71367	3.48733	3.01067	1.48	0.81	0.79	-2	-1	0
3pww	17	0	4	10	4.013	3.89533	3.36467	2.17	0.8	0.69	-10	-6	0
3uex	17	23	29	24	1.83833	1.45833	1.811	1.11	1.27	1.29	-6	0	-5
4tmn	17	0	0	0	3.97133	3.627	3.88267	2.94	2.7	2.62	0	0	0
5tmn	18	0	0	1	3.89033	3.713	3.63333	2.04	2.11	1.92	-1	-1	0
4w9l	19	4	17	17	3.25967	2.693	2.63233	1.2	0.7	0.76	-13	0	0
2vkm	20	1	2	9	4.16633	3.40933	3.07133	1.57	0.83	0.61	-8	-7	0
4gid	23	0	4	5	4.51333	3.179	3.65433	2.04	0.62	0.63	-5	-1	0
3prs	24	0	2	0	4.353	3.42033	3.58967	2.77	1.37	2.13	-2	0	-2
3uri	33	0	1	1	4.74867	3.739	4.05567	2.84	1.59	1.72	-1	0	0
3ag9	36	0	0	0	4.762	4.57533	4.324	2.96	3.3	3.4	0	0	0
Average		16.2246	11.0912	15.9298	2.41345	2.87309	2.26461	1.20358	1.16853	1.10221	-2.94035	-8.07368	-3.23509
ntor>=9		8.83529	7.95294	11.0588	3.10711	3.23215	2.83982	1.42306	1.39235	1.22953	-4.50588	-5.38824	-2.28235
ntor<9		19.365	12.425	18	2.11865	2.72049	2.02014	1.1103	1.0734	1.0481	-2.275	-9.215	-3.64
failed docking numbers		36	43	29
1 The total number of successful dockings (<=2Å) of each test case
2 The average RMSD of each test case
3 The best RMSD of each test case
4 The Dref values for the total number of successful dockings of each test case
Figure: The Dref results for the number of successful docking results (RMSD <= 2 Å).
Rmarks: As there are many test cases in PDBbind coreset v.2016, their names cannot be provided in a single figure. Therefore, in each figure, the entire imaging area is divided into several parts by dotted lines, and in each part, the tested cases with the same number of torsions are grouped. Above each dotted line, there is a number indicating the number of torsions in the right separate area of…
