# Supplementary material for: Diversity-guided Lamarckian random drift particle swarm optimization for flexible ligand docking
Source: BMC Bioinformatics. 2020 Jul 6;21:286. doi: 10.1186/s12859-020-03630-2 (PMC7336682; doi:10.1186/s12859-020-03630-2)
Supplement: Supplementary file 2 — Additional file 2. Docking time expense of all the test cases for LGA, LPSO and DGLRDPSO. The additional file 2 includes one table that contains the docking time expense of all the holo- and apo-structure docking test cases for all the related tested algorithms. [file 12859_2020_3630_MOESM2_ESM.xlsx]

## Sheet: TIme
The total docking time expense for each holo- and apo-structure test case
		TotalDockingTime (sec)			Dref-Time1
PDB	ntor	LGA	LPSO	DGLRDPSO	LGA	LPSO	DGLRDPSO
3jya	0	591.58	532.12	595.94	59.46	0	63.82
3udh	0	769.89	775.31	728.5	41.39	46.81	0
4kzu	0	663.01	587.85	698.2	75.16	0	110.35
1bcu	1	919.41	983.04	945.3	0	63.63	25.89
1gpn	1	1401.64	1408.17	1423.43	0	6.53	21.79
2xys	1	1418.73	1421.5	1513.45	0	2.77	94.72
3arv	1	835.42	1261.25	1278.26	0	425.83	442.84
3rsx	1	769.86	899.15	894.03	0	129.29	124.17
4ddk	1	596.47	594.26	694.32	2.21	0	100.06
1c5z	2	803.19	845.57	835.89	0	42.38	32.7
1o5b	2	962.13	997.12	1073.44	0	34.99	111.31
1r5y	2	709.07	716.55	793.84	0	7.48	84.77
1s38	2	774.84	778	810.22	0	3.16	35.38
2iwx	2	1118.41	1348.01	1408.91	0	229.6	290.5
2weg	2	605.27	816.3	547.44	57.83	268.86	0
2yki	2	3380.23	3230.74	3466.86	149.49	0	236.12
3ary	2	1240.11	1184.34	1316.44	55.77	0	132.1
3g2z	2	988.19	1064.57	977.57	10.62	87	0
3gv9	2	736.1	825.82	781.68	0	89.72	45.58
3kr8	2	1598.36	1650.72	1834.46	0	52.36	236.1
3pxf	2	1859.69	2075.83	1910.88	0	216.14	51.19
3twp	2	610.06	524.25	602.94	85.81	0	78.69
3u5j	2	1737.73	1392.8	1848.58	344.93	0	455.78
3zt2	2	1704.72	1916.92	1758.91	0	212.2	54.19
4f09	2	1961.14	1996.89	2176.3	0	35.75	215.16
4gfm	2	1368.72	1479.25	1378.43	0	110.53	9.71
4jsz	2	697.12	785.91	802.74	0	88.79	105.62
4k77	2	1949.61	2043.88	2167.46	0	94.27	217.85
4kzq	2	1272.54	1249.82	1133.89	138.65	115.93	0
4mme	2	1603.03	1611.14	1769.87	0	8.11	166.84
4owm	2	653.88	611.44	760.33	42.44	0	148.89
4u4s	2	689.8	1163.95	1166	0	474.15	476.2
1bcu	2	1187.18	1067.16	1034.64	152.54	32.52	0
1e66	3	1746.56	1910.06	2131.91	0	163.5	385.35
1gpk	3	1974.32	1885.49	2073.81	88.83	0	188.32
1qkt	3	1271.87	1326.55	1480.79	0	54.68	208.92
1uto	3	841.7	874.87	869.84	0	33.17	28.14
1ydr	3	2327.42	2438.35	2575.09	0	110.93	247.67
2pog	3	1958.01	2376.63	2186.92	0	418.62	228.91
2wer	3	1698.7	1646.36	1576.02	122.68	70.34	0
3acw	3	2785.81	2872.75	2986.29	0	86.94	200.48
3ao4	3	1492.99	1446.36	1738.41	46.63	0	292.05
3bgz	3	2682.17	2390.68	2730.58	291.49	0	339.9
3g31	3	1328.23	1053.84	1257.59	274.39	0	203.75
3gy4	3	912.53	868.01	929.47	44.52	0	61.46
3kgp	3	724.76	918.97	1106.41	0	194.21	381.65
3pyy	3	2846.59	3052.74	3079.88	0	206.15	233.29
3wtj	3	1560.19	1510.2	1608.25	49.99	0	98.05
4cr9	3	1126.92	1081.11	1067.52	59.4	13.59	0
4de1	3	2090.18	2399.59	1998.79	91.39	400.8	0
4de3	3	1762.05	2105.04	1919.75	0	342.99	157.7
4e6q	3	3325.6	3692.63	3752.16	0	367.03	426.56
4ih5	3	1533.5	1628.27	1114.91	418.59	513.36	0
4j21	3	1373.79	1590.53	1701.74	0	216.74	327.95
4llx	3	834.03	917.79	945.89	0	83.76	111.86
4m0y	3	1998.98	2223.34	2175.74	0	224.36	176.76
5c28	3	1194.46	998.57	1054.03	195.89	0	55.46
1q8u	4	2458.36	2609.83	2988	0	151.47	529.64
1syi	4	1268.17	1395.96	1400.36	0	127.79	132.19
2al5	4	1204.29	1339.44	1178.03	26.26	161.41	0
2cbv	4	894.3	856.72	1008.07	37.58	0	151.35
2hb1	4	919.18	955.18	865.98	53.2	89.2	0
2j7h	4	1024.47	1068.6	1137.7	0	44.13	113.23
2v00	4	1652.76	1923.84	1936.98	0	271.08	284.22
2wnc	4	2667.02	2780.58	3055.76	0	113.56	388.74
2wtv	4	3915.52	3664.01	3500.64	414.88	163.37	0
2ymd	4	1291.65	1393.98	1471.85	0	102.33	180.2
3b27	4	1350.82	1613.66	1690.88	0	262.84	340.06
3dx1	4	826.16	957.46	911.4	0	131.3	85.24
3f3a	4	1367.63	1535.34	1418.86	0	167.71	51.23
3f3c	4	1230.34	947.14	1230.42	283.2	0	283.28
3g0w	4	2224.15	1692.49	2442.58	531.66	0	750.09
3gr2	4	1428.45	1479.11	941.64	486.81	537.47	0
3lka	4	1184.42	1192.41	889.97	294.45	302.44	0
3n7a	4	854.12	967.88	752.03	102.09	215.85	0
3qqs	4	1584.83	1640.32	1715.65	0	55.49	130.82
3rr4	4	1443.04	1434.55	1666.17	8.49	0	231.62
3u8k	4	2339.76	2446.2	2056.43	283.33	389.77	0
3u8n	4	2249.43	2335.9	2155.39	94.04	180.51	0
4abg	4	2278.6	2403.41	2245.08	33.52	158.33	0
4ddh	4	1206.64	1375.35	1224.73	0	168.71	18.09
4dli	4	2507.71	2498.84	2313.48	194.23	185.36	0
4hge	4	2729.92	3102.62	2870.87	0	372.7	140.95
4ivb	4	2852.21	2639.6	2964.5	212.61	0	324.9
4j28	4	1903.19	1964.05	1962.29	0	60.86	59.1
1nc3	5	2043.43	1907.7	1972.24	135.73	0	64.54
1o3f	5	3144.5	3651.72	3166.6	0	507.22	22.1
1oyt	5	3940.93	3906.49	4149	34.44	0	242.51
1p1n	5	1502.44	1714.79	1373.51	128.93	341.28	0
1p1q	5	1066.62	1163.66	1213.22	0	97.04	146.6
1ps3	5	1031.51	1047.14	1235.16	0	15.63	203.65
1q8t	5	2226.12	2643.92	2566.84	0	417.8	340.72
2r9w	5	2474.65	3259.72	3039.23	0	785.07	564.58
2wn9	5	2481.25	3193.03	2890.96	0	711.78	409.71
2xj7	5	1860.16	1961.65	1963.76	0	101.49	103.6
3d4z	5	1291.46	879.46	1125.58	412	0	246.12
3d6q	5	3427.94	3242.93	2889.07	538.87	353.86	0
3dd0	5	1594.17	1725.55	1540.54	53.63	185.01	0
3fcq	5	1162.2	1324.06	1354	0	161.86	191.8
3fur	5	3368.34	3500.48	2624.22	744.12	876.26	0
3gbb	5	1896.04	1681.21	2203.44	214.83	0	522.23
3jvr	5	2472.72	1819.65	2796.42	653.07	0	976.77
3qgy	5	3841.06	3877	3972.26	0	35.94	131.2
3rlr	5	1850.91	2381.51	1944.18	0	530.6	93.27
3ryj	5	1582.2	1729.03	1782.18	0	146.83	199.98
3uuo	5	3405.53	3823.38	3956.68	0	417.85	551.15
4e5w	5	5263.06	5412.75	5513.05	0	149.69	249.99
4f9w	5	3337.09	3388.65	3338.56	0	51.56	1.47
4gkm	5	2010.57	1832.85	1757.71	252.86	75.14	0
4ih7	5	2368.01	2571.55	2507.71	0	203.54	139.7
4ivc	5	3852.74	3785.28	3700.84	151.9	84.44	0
4k18	5	3518.84	3844.24	3825.08	0	325.4	306.24
4kz6	5	1787	1697.53	1490.23	296.77	207.3	0
4m0z	5	2975.75	3197.49	2200.57	775.18	996.92	0
4mgd	5	1849.51	1942.49	1940.38	0	92.98	90.87
4pcs	5	1300.67	2025.89	1752.49	0	725.22	451.82
4qac	5	3426.78	3596.07	3439.69	0	169.29	12.91
5aba	5	3733.93	3809.85	4421.34	0	75.92	687.41
1owh	6	177240	3088.22	3013.4	174227	74.82	0
1pxn	6	2143.54	2303.28	2293.95	0	159.74	150.41
1w4o	6	1729.66	1955.87	2003.46	0	226.21	273.8
2brb	6	2998.3	3010.9	3627.64	0	12.6	629.34
2c3i	6	3148.24	3153.5	3466.47	0	5.26	318.23
2j78	6	1047.59	1176.67	969.28	78.31	207.39	0
2p15	6	4649.42	5090.33	5088.34	0	440.91	438.92
2qe4	6	3393.74	3226.4	3215.03	178.71	11.37	0
2xnb	6	4348.4	4607.97	4930.78	0	259.57	582.38
3dx2	6	1222.15	1246.89	1545.19	0	24.74	323.04
3dxg	6	2170.37	2271.92	2318.27	0	101.55	147.9
3e93	6	8273.18	7783.65	7294.81	978.37	488.84	0
3ebp	6	4456.4	3961.71	4432.08	494.69	0	470.37
3f3d	6	1144.4	1136.12	1222.04	8.28	0	85.92
3f3e	6	1084.41	973.14	1320.36	111.27	0	347.22
3gc5	6	2119.28	2480.02	2482.14	0	360.74	362.86
3k5v	6	3197.7	3429.03	3452.52	0	231.33	254.82
3l7b	6	1867.3	2251.11	2133.91	0	383.81	266.61
3r88	6	1383.74	1428.26	1414	0	44.52	30.26
3syr	6	1849.36	1897.72	2062.91	0	48.36	213.55
3ui7	6	3533.57	3635.79	4086.12	0	102.22	552.55
3uo4	6	4204.34	4287.19	4320.22	0	82.85	115.88
4bkt	6	2685.02	2560.01	2607.6	125.01	0	47.59
4ivd	6	4452.29	4444.69	4182.58	269.71	262.11	0
4jxs	6	2105.94	2387.13	1655.35	450.59	731.78	0
4rfm	6	6772.61	7585.1	7421.5	0	812.49	648.89
4twp	6	3971.94	4615.44	4217.73	0	643.5	245.79
5dwr	6	5282.01	5642.47	5691.86	0	360.46	409.85
1nc1	7	2886.17	2313.52	2938.1	572.65	0	624.58
1y6r	7	2874.21	3141.84	3135.23	0	267.63	261.02
1yc1	7	3348.86	3336.04	3632.81	12.82	0	296.77
1z9g	7	2117.5	2366.27	2187.34	0	248.77	69.84
2fvd	7	4711.91	4569.81	4577.29	142.1	0	7.48
2vvn	7	2059.42	2089.96	2209.53	0	30.54	150.11
2w66	7	2256.74	1887.66	2242.48	369.08	0	354.82
2wvt	7	1164.98	1695.12	1616.76	0	530.14	451.78
2x00	7	6657.44	7655.08	7859.74	0	997.64	1202.3
2xbv	7	6436.46	6423.05	6140.95	295.51	282.1	0
2xii	7	3610.09	4483.38	4487.41	0	873.29	877.32
2zb1	7	4248.69	3514.37	4534.05	734.32	0	1019.68
3b65	7	3280.94	2430.84	3142.29	850.1	0	711.45
3cj4	7	4371.8	4491.83	4539.26	0	120.03	167.46
3e92	7	4316.05	4142.74	4128.81	187.24	13.93	0
3ehy	7	1420.5	2056.24	1846.66	0	635.74	426.16
3fv2	7	2248.84	2312.54	2067.52	181.32	245.02	0
3g2n	7	2500.96	2500.22	2538.92	0.74	0	38.7
3nq9	7	1502.92	1412.27	1562.3	90.65	0	150.03
3up2	7	2833.98	3243.47	3565.14	0	409.49	731.16
4ciw	7	1360.59	1455.26	1732.64	0	94.67	372.05
4de2	7	3757.98	3293.9	3602.87	464.08	0	308.97
4djv	7	4513.65	4564.72	4570.23	0	51.07	56.58
4eor	7	4765.26	5157.89	4833.24	0	392.63	67.98
4f2w	7	2986.88	3503.46	3008.82	0	516.58	21.94
4j3l	7	3360.71	3793.22	3482.09	0	432.51	121.38
4jfs	7	2207.95	2716.1	2872.29	0	508.15	664.34
4jia	7	5587.76	5632.59	6137.4	0	44.83	549.64
4lzs	7	1805.39	2230.58	1654.32	151.07	576.26	0
1aht	7	1655.36	2034.23	1913.36	0	378.87	258
1bzc	8	3476.99	3573.26	3608.65	0	96.27	131.66
1sqa	8	4119.88	4529.97	4387.39	0	410.09	267.51
1ydt	8	3933.34	4556.64	4843.35	0	623.3	910.01
1z95	8	3942.1	3706.22	3981.86	235.88	0	275.64
2br1	8	4311.18	4083.1	4437.47	228.08	0	354.37
2cet	8	3347.02	3524.08	3408.42	0	177.06	61.4
2qbr	8	3884.28	4025.96	3561.92	322.36	464.04	0
2v7a	8	6350.35	7339.09	7146.08	0	988.74	795.73
2w4x	8	2301.2	2221.64	2467.31	79.56	0	245.67
2xb8	8	2780.94	3014.6	2830.46	0	233.66	49.52
2xdl	8	2287.5	2483.56	2394.76	0	196.06	107.26
2zcq	8	3408.98	3537.5	3080.79	328.19	456.71	0
2zy1	8	3863.08	3950.35	3649.6	213.48	300.75	0
3aru	8	2628.8	2689.26	3014.55	0	60.46	385.75
3b5r	8	3639.58	3960.26	3774.01	0	320.68	134.43
3fv1	8	2919.75	2976.12	3230.78	0	56.37	311.03
3ge7	8	4660.93	5038.35	5047.81	0	377.42	386.88
3ivg	8	3736.71	4165.82	4296.42	0	429.11	559.71
3jvs	8	4518.14	4375.49	4821.14	142.65	0	445.65
3mss	8	3213.12	3752.06	3431.58	0	538.94	218.46
3n76	8	3117.81	3036.11	3164.67	81.7	0	128.56
3n86	8	3310.2	3451.8	3492.76	0	141.6	182.56
3p5o	8	4697.66	5066.97	4833.72	0	369.31	136.06
4dld	8	2368.1	2486.13	2177.22	190.88	308.91	0
4qd6	8	7114.45	6279.72	6671.19	834.73	0	391.47
4wiv	8	4286.88	5064.26	3738.06	548.82	1326.2	0
1k1i	9	6901.02	7178.26	7297.34	0	277.24	396.32
1mq6	9	5920.42	6603.64	5444.15	476.27	1159.49	0
1nvq	9	5795.1	6075.14	6025.2	0	280.04	230.1
1o0h	9	2825.85	3593.35	3457.35	0	767.5	631.5
2y5h	9	6374.62	5611.08	6709.15	763.54	0	1098.07
2zda	9	6278.61	6125.89	6030.15	248.46	95.74	0
3e5a	9	7917.6	8697.67	8343.59	0	780.07	425.99
3gnw	9	9166.24	9368.97	8582.48	583.76	786.49	0
3u9q	9	1902.38	2046.82	2173.17	0	144.44	270.79
3wz8	9	6643.96	6834.3	6733.66	0	190.34	89.7
4cra	9	7074.01	6895.23	6761.98	312.03	133.25	0
4crc	9	6505.73	7337.82	6444.31	61.42	893.51	0
4f3c	9	4322.11	4578.43	4345.64	0	256.32	23.53
4ty7	9	6084.51	8447.42	7513.21	0	2362.91	1428.7
4w9i	9	6560.25	7668.36	6951.23	0	1108.11	390.98
4x6p	9	6723.41	7923.52	7250.7	0	1200.11	527.29
1ay6	9	11086.3	10427.7	10566.4	658.64	0	138.76
1bhx	9	6744.57	7457.54	6949.71	0	712.97	205.14
1tom	9	7456.02	7704.57	6950.85	505.17	753.72	0
1uma	9	2707.11	2945.74	2846.99	0	238.63	139.88
1z6e	10	6019.56	6840.84	6982.41	0	821.28	962.85
2qbp	10	6980.11	7323.33	7249.11	0	343.22	269
2qnq	10	9510.73	9353.63	9449.48	157.1	0	95.85
3arq	10	4805.24	6461.47	6668.49	0	1656.23	1863.25
3ejr	10	4794.84	4484.85	5415.27	309.99	0	930.42
3nx7	10	2910.17	2916.57	3170.15	0	6.4	259.98
3oe4	10	5401.09	6032.44	5214.11	186.98	818.33	0
3ozt	10	4813.78	4737.54	4902.97	76.24	0	165.43
3zdg	10	2350.22	2696.96	2695.1	0	346.74	344.88
3zsx	10	6463.14	6213.2	6229.14	249.94	0	15.94
4w9c	10	6024.34	6499.13	5840.25	184.09	658.88	0
1afe	10	5417.97	5809.31	5520.83	0	391.34	102.86
1bb0	10	8604.08	9326.44	8674.32	0	722.36	70.24
1vso	11	2515.68	2692.69	2812.13	0	177.01	296.45
2qbq	11	6450.92	5553.18	5826.48	897.74	0	273.3
2vw5	11	7798.36	7893.07	7882.92	0	94.71	84.56
2wca	11	4877.14	5222.54	5069.42	0	345.4	192.28
2yfe	11	4692.38	4448.23	4758.22	244.15	0	309.99
2zcr	11	4912.97	5272.93	4939.94	0	359.96	26.97
3b68	11	4975.39	5122.1	5600.74	0	146.71	625.35
3nw9	11	7012.39	7707.68	7347.5	0	695.29	335.11
3oe5	11	5075.72	5015.95	5032.76	59.77	0	16.81
3ozs	11	5166.04	5266.6	4995.34	170.7	271.26	0
3ueu	11	2750.3	3018.47	3081.6	0	268.17	331.3
4agn	11	5322.27	5639.75	5449.8	0	317.48	127.53
4eky	11	3515.98	3213.92	3370.81	302.06	0	156.89
5c2h	11	6053.32	6582.85	5456.14	597.18	1126.71	0
2p4y	12	6811.55	5672.25	7077.69	1139.3	0	1405.44
2wbg	12	4065.63	3856.42	4349.83	209.21	0	493.41
3b1m	12	7581.45	8034.59	6466.8	1114.65	1567.79	0
4agp	12	6168.44	7552.64	7710.02	0	1384.2	1541.58
4agq	12	7347.51	7929.02	7864.73	0	581.51	517.22
4ea2	12	6852.97	6883.71	7303.48	0	30.74	450.51
4eo8	12	5688.12	6308.48	5865.78	0	620.36	177.66
1a61	12	9547.13	10166.3	10007.1	0	619.2	459.95
1b5g	12	10322.7	11467.1	11248.6	0	1144.45	925.99
1ba8	12	7961.26	8457.28	8485.16	0	496.02	523.9
1h22	13	10891.1	11113.5	10826.8	64.33	286.72	0
2fxs	13	4570.65	4116.91	4453.85	453.74	0	336.94
2yge	13	8600.02	8295.7	8369.9	304.32	0	74.2
3coz	13	5460.59	6541.36	6262.81	0	1080.77	802.22
3kwa	13	3442.64	3614.86	3633.45	0	172.22	190.81
3myg	13	6126.64	6584.69	6335.52	0	458.05	208.88
3uev	13	3457.19	3802.57	3555.97	0	345.38	98.78
4cig	13	8051.97	7997.36	8095.79	54.61	0	98.43
4w9h	13	7421.26	7869.46	8013.4	0	448.2	592.14
5a7b	13	7870.67	8075.23	7043.97	826.7	1031.26	0
1a3b	13	8348.82	8954.4	8818.98	0	605.58	470.16
1fpc	13	10412.8	10964.1	10611.6	0	551.39	198.86
1tbz	13	11071.8	11874.5	11232	0	802.69	160.15
1g2k	14	11585.1	11265.7	11984.2	319.49	0	718.59
1lpg	14	9891.1	11373.3	10630.2	0	1482.22	739.11
1qf1	14	4823.6	5160.58	4857.18	0	336.98	33.58
3coy	14	6043.74	7402.25	6802.5	0	1358.51	758.76
4gr0	14	9860.72	10171.1	10023.8	0	310.34	163.07
1a46	14	12879.9	13655.4	13091.3	0	775.57	211.42
1ae8	14	8303.34	8930.85	8546.05	0	627.51	242.71
1lhc	14	8707.82	8910.57	9103.16	0	202.75	395.34
1lhg	14	8066.35	8736.78	8214.76	0	670.43	148.41
1a30	15	4564	4619.67	4810	0	55.67	246
1h23	15	12947	12928.3	12890.5	56.5	37.72	0
3arp	15	9014.57	9890.1	9433.3	0	875.53	418.73
3tsk	15	9575.36	8845.38	9413.43	729.98	0	568.05
3uew	15	4582.08	4275.38	4872.46	306.7	0	597.08
3zso	15	11432.6	11721.5	10730.4	702.14	991.02	0
4ogj	15	10256.5	9728.13	9915.32	528.33	0	187.19
1a4w	15	13368.1	13856.3	13487	0	488.19	118.87
1a5g	15	13528.1	14369.1	13828.1	0	840.99	300.04
1lhd	15	8409.63	9572.55	9037.06	0	1162.92	627.43
1u1b	16	11637.6	12659.3	12252.6	0	1021.68	615.01
3bv9	16	15934.1	17634.2	17132	0	1700.09	1197.88
3utu	16	13611.3	14427.5	12614.8	996.47	1812.76	0
1aix	16	11977.4	12550	12174.2	0	572.55	196.79
1lhe	16	9741.24	10619.2	10092.4	0	877.93	351.19
1eby	17	12520.6	13296.1	14210.1	0	775.49	1689.5
3o9i	17	11988.4	12450	12009.6	0	461.59	21.2
3pww	17	16102.3	17203.2	17589.1	0	1100.86	1486.78
3uex	17	5757.52	6162.6	5433.87	323.65	728.73	0
4tmn	17	9029.19	9765.85	9450.75	0	736.66	421.56
5tmn	18	7209.02	7800.13	6865.92	343.1	934.21	0
4w9l	19	12683.8	13188.7	13675	0	504.94	991.24
2vkm	20	14103.1	14713.3	15194.6	0	610.28	1091.54
4gid	23	16037.2	16308.8	16390.2	0	271.63	353
3prs	24	17698.3	18329.6	18625.7	0	631.32	927.4
1awf	25	18918.9	19823.8	18882.2	36.71	941.62	0
3uri	33	30543.2	31893.1	31583.9	0	1349.88	1040.7
3ag9	36	21975.1	22073.3	21870.2	104.85	203.06	0
Average		4992.37	4637.8	4582.26	680.221	325.65	270.113
1 The Dref values for the total docking time expense of each test case for 30 trails
